# Supplementary material for: The Impact of Toll‐Like Receptor 5 on Liver Function in Age‐Related Metabolic Disorders
Source: Aging Cell. 2025 Feb 17;24(6):e70009. doi: 10.1111/acel.70009 (PMC12151890; doi:10.1111/acel.70009)
Supplement: Supplementary file 4 — Table S2. Gene information from GO analysis. [file ACEL-24-e70009-s003.xlsx]

## Sheet: Fig.3A ND_KOvsWT GO
Category	Term	Count	%	PValue	Genes	List Total	Pop Hits	Pop Total	Fold Enrichment	Bonferroni	Benjamini	FDR
GOTERM_BP_DIRECT	GO:0000122~negative regulation of transcription from RNA polymerase II promoter	76	10.7193	6.39473e-12	FOXA1, TCERG1, BTG2, BHLHE41, ZBTB21, HMGB2, TCF21, BMYC, PRDM1, ZFP729B, IRF2BPL, FLCN, HHEX, ZFP36, CCND1, SUFU, DNMT3B, ANKRD2, SOX9, CD36, TLE4, SREBF1, KLF11, ZFP653, USP2, IL1B, CRY2, CRY1, ERF, TXNIP, TRIB3, PPARA, AJUBA, JDP2, ATF4, PPARD, CEBPB, MOSPD1, GATA4, DNAJB1, NFIL3, DNAJB4, NRIP1, FNIP1, FNIP2, ZFP386, E2F8, PLK3, PRRX1, IFI205, ZBTB16, CAV1, NR1D2, NR1H5, NR1D1, SORBS3, MAPK15,…	621	1047	20199	2.36105	2.14225e-08	1.02031e-08	1.01392e-08
GOTERM_BP_DIRECT	GO:0006629~lipid metabolic process	61	8.60367	7.34796e-12	B4GALT3, IL1RN, B4GALT1, MOGAT1, PCSK9, MSMO1, CYP2C38, FADS3, LIPG, PIP4K2B, SREBF1, ARSA, PLA2G12A, SDS, SPHK2, CYP4A10, ELOVL3, IPMK, ACSL3, GPCPD1, ALDH3A2, CYP39A1, INPP4A, CYP2U1, NPC1, ACOT2, ACOT1, MVD, ANGPTL4, PPARA, SLC27A3, PLIN5, PPARD, MVK, SGMS1, GSTP1, INSIG1, FITM1, ACNAT2, CYP7A1, PLA2G7, PLCXD2, CYP17A1, PMVK, RDH16, ST3GAL5, PCK1, ST3GAL1, HSD3B5, CHKA, MID1IP1, CIDEA, NR1D2, …	621	741	20199	2.67763	2.46158e-08	1.02031e-08	1.01392e-08
GOTERM_BP_DIRECT	GO:0048511~rhythmic process	26	3.66714	9.13713e-12	KDM5B, BHLHE41, NPAS2, CIART, DBP, NFIL3, NRIP1, PPARGC1A, KLF10, NGFR, SIAH2, USP2, NR1D2, NR1D1, PER1, PER3, TEF, ID2, KLF9, CRY2, BHLHE40, CRY1, ID3, PPARA, ATF4, SPSB4	621	154	20199	5.4915	3.06094e-08	1.02031e-08	1.01392e-08
UP_KW_BIOLOGICAL_PROCESS	KW-0090~Biological rhythms	26	3.66714	4.94457e-11	KDM5B, BHLHE41, NPAS2, CIART, DBP, NFIL3, NRIP1, PPARGC1A, KLF10, NGFR, SIAH2, USP2, NR1D2, NR1D1, PER1, PER3, TEF, ID2, KLF9, CRY2, BHLHE40, CRY1, ID3, PPARA, ATF4, SPSB4	385	152	11277	5.01029	5.04346e-09	5.04346e-09	4.74679e-09
GOTERM_BP_DIRECT	GO:0007623~circadian rhythm	21	2.96192	6.72788e-11	KLF10, NTRK2, NGFR, SREBF1, BHLHE41, NR1D1, EGFR, NPAS2, PER1, PER3, DBP, NFIL3, ID2, KLF9, CRY2, BHLHE40, ID4, CRY1, ID3, ABCB1A, ATF4	621	106	20199	6.44394	2.25384e-07	5.6346e-08	5.59928e-08
GOTERM_BP_DIRECT	GO:0032922~circadian regulation of gene expression	18	2.53879	8.69401e-11	NGFR, USP2, BHLHE41, NR1D1, NPAS2, CIART, PER1, PER3, ID2, NRIP1, CRY2, BHLHE40, ID4, CRY1, ID3, PPARA, PPARGC1A, ATF4	621	75	20199	7.80638	2.91249e-07	5.82499e-08	5.78847e-08
GOTERM_BP_DIRECT	GO:0045944~positive regulation of transcription from RNA polymerase II promoter	82	11.5656	1.88375e-10	FOXA1, TCERG1, CSRNP1, CALCOCO1, ZFP407, ONECUT1, HMGB2, IHH, TCF21, BMYC, IRF2BPL, FLCN, HHEX, YY2, DBP, NELFA, SOX9, HMGN3, JUNB, PITX3, KLF10, SREBF1, KLF13, TSC22D1, ARNT, CYS1, KLF15, PLSCR2, IL1B, RFX4, IRF5, MAML3, PPARA, ATF4, PPARD, CEBPB, CEBPD, CEBPE, MOSPD1, GATA4, NRF1, FOXO1, MED12L, EGFR, NPAS2, ABLIM1, PLAGL1, P2RY1, NRIP1, S1PR1, E2F2, PCK1, PPARGC1A, PPARGC1B, ZBTB7C, E2F8, PRRX…	621	1260	20199	2.11681	6.31055e-07	1.05176e-07	1.04516e-07
UP_SEQ_FEATURE	COMPBIAS:Polar residues	271	38.2228	1.22879e-09	TCERG1, WIPF3, CCNF, D130043K22RIK, 1810064F22RIK, BAIAP2L1, LURAP1L, RASSF4, TRIM24, DIP2A, SOX9, JUNB, GTSE1, TNS2, TBC1D10A, TNS1, TSPYL2, IL15RA, SLC11A2, CLPX, EML4, TIAM1, SNHG11, KCTD10, ULK1, RIN3, MAML3, ATF4, FBF1, CEP85L, HSPA4L, NOLC1, GATA4, WDR62, SLC30A10, PCDH18, MED12L, FAM124A, FLRT2, MAP2, MICAL1, CD19, PPARGC1A, RAB11FIP4, SCAI, PPARGC1B, BANP, BRAP, NGFR, DDIAS, MTHFR, NR1D2,…	657	6697	22127	1.36284	2.34699e-06	2.347e-06	2.33594e-06
UP_KW_PTM	KW-0597~Phosphoprotein	339	47.8138	6.5051e-09	TCERG1, TFRC, TMEM41B, WIPF3, CCNF, D130043K22RIK, LGALSL, CBLC, SMC4, BAIAP2L1, EVA1A, TDO2, RASSF4, RASSF6, TRIM24, PIP4K2B, DIP2A, SOX9, JUNB, GTSE1, TNS2, TBC1D10A, TNS1, TSPYL2, IL15RA, PRKCH, GIN1, IL1R1, UNC5B, SLC11A2, ACSL3, CLPX, INPP4A, EML4, TIAM1, GPR162, KCTD10, TXNIP, ACOT1, ULK1, GNE, ATF4, FBF1, CEP85L, HSPA4L, NOLC1, WDR62, MED12L, MAP2, MICAL1, CD19, PCK1, PPARGC1A, SLC19A1, SC…	465	7834	12982	1.20811	1.62627e-07	1.69133e-07	1.69133e-07
GOTERM_CC_DIRECT	GO:0005737~cytoplasm	288	40.6206	2.17564e-08	IL1RN, WIPF3, CCNF, SMC4, BAIAP2L1, HYKK, FRAT2, INSC, TRIM24, PIP4K2B, CYP2C70, GTSE1, TNS2, TNS1, TSPYL2, SDS, PRKCH, ARRDC2, SLC11A2, YOD1, INPP4A, EML4, CYP2U1, RBP1, TXNIP, ACOT1, ULK1, RIN3, TRIB1, GNE, ATF4, FBF1, CEP85L, HSPA4L, NOLC1, GSKIP, WDR62, MAP2, MICAL1, PCK1, SCAI, BRAP, NGFR, PLK3, CHKA, DDIAS, SIAH2, CIDEA, MAD2L1BP, DDIT4L, NR1D2, NR1D1, CPEB1, ID2, ID4, CREBRF, ID3, CPEB2, T…	637	7339	21157	1.30338	1.04648e-05	1.04648e-05	1.01602e-05

## Sheet: Fig.3A MCD_KOvsWT GO
Category	Term	Count	%	PValue	Genes	List Total	Pop Hits	Pop Total	Fold Enrichment	Bonferroni	Benjamini	FDR
GOTERM_BP_DIRECT	GO:0006629~lipid metabolic process	91	10.5081	5.42815e-23	IL1RN, ECI1, HEXA, GDE1, PCSK9, PIK3CD, MSMO1, CRKL, CYP2C38, TM7SF2, SMPD2, LIPE, NSDHL, CYP26B1, B3GALT1, CYP1B1, AOX1, LRAT, PTGDS, ARSA, PLA2G12A, SDS, UGT1A1, HMGCS1, SPHK2, CYP4A10, ACSL3, PTGR1, LSS, SREBF2, ALDH3A2, ACLY, SOAT1, ACOX1, ACOT2, DPEP2, ACOT1, MVD, FAR1, ANGPTL4, MGLL, B4GALT5, PLIN5, IDI1, ACSS2, INSIG1, HSD17B4, LPL, FITM1, ACAA1B, HSD17B13, ACAA1A, HMGCR, HSD17B7, ADH7, FU…	769	741	20199	3.22572	2.03773e-19	2.03773e-19	2.0133e-19
UP_KW_BIOLOGICAL_PROCESS	KW-0443~Lipid metabolism	87	10.0462	3.95901e-19	ECI1, HEXA, GDE1, PCSK9, PIK3CD, MSMO1, CYP2C38, TM7SF2, SMPD2, LIPE, NSDHL, CYP26B1, B3GALT1, CYP1B1, AOX1, LRAT, PTGDS, ARSA, PLA2G12A, SDS, UGT1A1, HMGCS1, SPHK2, CYP4A10, ACSL3, PTGR1, LSS, SREBF2, ALDH3A2, ACLY, SOAT1, ACOX1, ACOT2, DPEP2, ACOT1, MVD, FAR1, ANGPTL4, MGLL, B4GALT5, PLIN5, IDI1, ACSS2, INSIG1, HSD17B4, LPL, FITM1, ACAA1B, HSD17B13, ACAA1A, HMGCR, HSD17B7, ADH7, FUT1, AGPAT4, H…	479	723	11277	2.83295	4.90918e-17	4.90918e-17	4.39451e-17
GOTERM_CC_DIRECT	GO:0005783~endoplasmic reticulum	125	14.4342	2.86934e-14	NRROS, GOLT1B, TMEM41B, CLSTN3, GIMAP1, MSMO1, LOXL2, TM7SF2, NSDHL, CYP2D9, CREB3L1, OSBP, ZC3H12A, CYP1B1, LRAT, SLC26A11, CYP2C70, SLC39A7, PTGDS, MFSD2A, ARSA, TOR3A, STARD4, ABCA8B, DIO1, SPINK5, P3H4, P3H3, ACSL3, ALDH3A2, POR, SOAT1, PNLDC1, KCTD17, ALG10B, SLC22A5, RTN1, FICD, INSIG1, TMTC2, PLD4, PLD3, RTN4, HACD4, PKHD1, RDH11, SERPINH1, RDH16, FDFT1, OSBPL8, CRTAP, SDF2L1, WFS1, OSBPL3…	784	1663	21157	2.02841	1.55822e-11	1.56092e-11	1.50927e-11
UP_KW_BIOLOGICAL_PROCESS	KW-0753~Steroid metabolism	25	2.88684	1.58924e-12	IDI1, INSIG1, PCSK9, MSMO1, HMGCR, TM7SF2, LIMA1, LIPE, NSDHL, PMVK, RDH16, CYP1B1, SC5D, FDFT1, FDPS, HSD3B5, HMGCS1, APOBR, SREBF2, CYP51, SOAT1, DHRS9, CYP1A2, MVD, DHCR7	479	98	11277	6.00582	1.97071e-10	9.85326e-11	8.82026e-11
GOTERM_BP_DIRECT	GO:0016126~sterol biosynthetic process	15	1.7321	1.70774e-12	IDI1, FDPS, HMGCS1, INSIG1, MSMO1, HMGCR, CYP51, TM7SF2, SQLE, NSDHL, PMVK, SC5D, MVD, DHCR7, FDFT1	769	31	20199	12.7096	6.41087e-09	3.20543e-09	3.16701e-09
GOTERM_CC_DIRECT	GO:0005789~endoplasmic reticulum membrane	87	10.0462	3.51613e-12	NRROS, TMEM41B, CLSTN3, RASGRF2, GIMAP1, PIGP, MSMO1, FMN2, CYP2C38, TM7SF2, HERPUD1, PTMS, UFL1, NSDHL, CYP2D9, CYP26B1, CREB3L1, OSBP, CYP1B1, LRAT, SLC39A7, CYP2C70, MFSD2A, RHBDF1, UGT1A1, CYP4A10, DIO1, SPINK5, ACSL3, LSS, CKAP4, ALDH3A2, DCSTAMP, POR, CYP2A4, SOAT1, PNLDC1, TLR7, TLR3, RTN1, FICD, INSIG1, DERL3, TMTC2, PLD4, FITM1, OAS1B, HMGCR, HSD17B7, RTN4, PLD3, AGPAT4, HACD4, CYP2C55, …	784	1051	21157	2.23385	1.91275e-09	9.56388e-10	9.24742e-10
UP_KW_BIOLOGICAL_PROCESS	KW-1207~Sterol metabolism	21	2.42494	3.97497e-12	IDI1, FDPS, HMGCS1, INSIG1, PCSK9, APOBR, MSMO1, HMGCR, SREBF2, CYP51, TM7SF2, LIMA1, LIPE, NSDHL, SOAT1, CYP1A2, PMVK, SC5D, MVD, DHCR7, FDFT1	479	69	11277	7.1652	4.92892e-10	1.64299e-10	1.47074e-10
UP_KW_CELLULAR_COMPONENT	KW-0256~Endoplasmic reticulum	104	12.0092	5.13166e-12	NRROS, TMEM41B, CLSTN3, GIMAP1, MSMO1, LOXL2, TM7SF2, NSDHL, CYP2D9, CREB3L1, OSBP, ZC3H12A, CYP1B1, LRAT, CYP2C70, SLC39A7, PTGDS, MFSD2A, ARSA, TOR3A, DIO1, P3H4, P3H3, ACSL3, ALDH3A2, POR, SOAT1, PNLDC1, RTN1, FICD, INSIG1, TMTC2, PLD4, PLD3, RTN4, HACD4, PKHD1, RDH11, SERPINH1, RDH16, FDFT1, OSBPL8, SDF2L1, WFS1, OSBPL3, EPHX1, EIF2AK3, PARP16, CYP3A25, CYP2C29, CIDEC, CYP51, MANF, CYP26A1, S…	726	1299	18403	2.02944	2.36057e-10	2.36056e-10	1.95003e-10
GOTERM_BP_DIRECT	GO:0006695~cholesterol biosynthetic process	16	1.84758	1.10611e-11	IDI1, FDPS, HMGCS1, INSIG1, MSMO1, HMGCR, HSD17B7, LSS, CYP51, TM7SF2, NSDHL, G6PDX, PMVK, MVD, DHCR7, FDFT1	769	41	20199	10.2504	4.15236e-08	1.38411e-08	1.36752e-08
GOTERM_BP_DIRECT	GO:0008202~steroid metabolic process	26	3.00231	3.20202e-11	IDI1, INSIG1, PCSK9, MSMO1, HMGCR, TM7SF2, LIMA1, LIPE, NSDHL, PMVK, RDH16, CYP1B1, SC5D, FDFT1, FDPS, HSD3B5, HMGCS1, APOBR, CYP3A25, SREBF2, CYP51, SOAT1, DHRS9, CYP1A2, MVD, DHCR7	769	133	20199	5.13482	1.20204e-07	3.00509e-08	2.96907e-08

## Sheet: Fig. 3C genes
	Fold change		p-Value		q-Value (adjusted p-Value)		Average of normalized Data (log2)
Gene symbol	ND-T5KO /ND-WT	MCD-T5KO /MCD-WT	ND-T5KO /ND-WT	MCD-T5KO /MCD-WT	ND-T5KO /ND-WT	MCD-T5KO /MCD-WT	ND-WT	MCD-WT	ND-T5KO	MCD-T5KO
Fam135a	0.61706	0.661746	1.66238e-05	0.000262891	0.00880728	0.0478029	5.60329	5.47504	4.90678	4.87939
Npas2	0.362359	0.504769	5.39307e-05	0.00573111	0.0132034	0.14206	2.44962	1.74576	0.985116	0.759453
Nop58	0.587467	0.605845	0.0017952	0.0133711	0.0809997	0.197906	5.22955	6.41745	4.46213	5.69447
Tns1	1.70378	1.68272	2.12155e-06	0.00253618	0.00270206	0.103995	6.46624	6.18598	7.23499	6.93677
Acsl3	0.482621	0.488967	6.52734e-07	0.000399906	0.00186988	0.0571203	5.95998	6.27041	4.90894	5.23822
Utp14b	0.432321	0.511852	0.00535415	0.015821	0.143188	0.212547	3.74417	3.86371	2.53435	2.89751
Rnf152	1.58773	1.62349	0.0116447	0.0472471	0.215494	0.342681	6.12379	5.09144	6.79075	5.79054
Adora1	2.16559	1.70051	0.000716164	0.00469417	0.0511464	0.131572	4.26323	5.30732	5.37799	6.07328
Cd84	0.635802	1.65997	0.000880573	0.0221564	0.0561685	0.245524	2.51575	3.43918	1.8624	4.17034
Desi2	0.591358	0.64643	5.44202e-05	0.0200088	0.0132034	0.235321	5.06256	5.29101	4.30466	4.66158
Slc30a10	0.651293	0.370338	0.000434756	0.00335655	0.0404174	0.117206	6.19471	4.79053	5.57609	3.35744
Vnn1	2.47385	2.50732	0.00586726	0.00266293	0.150654	0.106535	4.33817	4.57249	5.64493	5.89863
Themis	2.92972	2.14546	0.0147506	0.01132	0.242019	0.185673	0.801523	1.18461	2.35228	2.2859
Cep85l	1.55645	0.575499	0.0101056	0.00407917	0.200922	0.12535	4.85387	5.5877	5.49213	4.79059
Fam184a	1.50283	0.599714	0.0437979	0.0142875	0.419587	0.203358	1.14544	1.96537	1.73313	1.22772
Unc5b	1.73085	1.76969	0.012399	0.0183032	0.221994	0.225468	3.18177	4.1957	3.97325	5.0192
Derl3	2.29525	1.944	0.00962577	0.0045681	0.195556	0.130177	1.90329	1.21552	3.10193	2.17455
Pcsk4	1.85212	1.56145	0.00317716	0.0288948	0.110075	0.27701	3.20645	2.71066	4.09563	3.35354
Cry1	0.375511	0.560725	1.94961e-05	0.0279688	0.00890016	0.27257	4.80189	3.50525	3.38882	2.67061
Avpr1a	0.350223	0.450953	0.00376156	0.00142714	0.119314	0.084546	5.32885	5.29432	3.8152	4.14536
Rdh16	1.61675	1.53892	0.0157595	0.0106798	0.250978	0.18252	6.4036	5.45124	7.09669	6.07315
Lgalsl	0.618468	0.600839	0.000488201	0.0289708	0.0428917	0.277457	5.0635	4.46735	4.37028	3.7324
Aldh3a2	1.64089	2.31101	0.0031368	0.00394738	0.109492	0.124699	7.08456	6.13646	7.79903	7.34499
Tusc5	1.56823	1.50075	0.0157022	0.0327793	0.250912	0.293299	0.498448	0.724302	1.14759	1.30998
Tmem98	2.10835	1.80335	0.00820813	0.00141533	0.17921	0.0844918	3.62233	3.65027	4.69844	4.50095
Cpsf4l	2.16353	1.80539	0.000161764	0.0178341	0.0237835	0.223721	2.72225	2.00557	3.83564	2.85788
Slc16a5	2.66848	1.62972	0.00407245	0.0284933	0.125582	0.275598	2.03828	4.56234	3.4543	5.26697
Fbf1	2.38483	3.98241	0.000228011	7.63954e-06	0.028388	0.022233	2.24018	1.38028	3.49406	3.37392
Rad51b	1.8757	4.16273	0.00216133	0.0168962	0.0898516	0.219614	0.137322	2.39851	1.04475	4.45604
Acot2	1.77376	3.16872	0.00545608	0.00957908	0.14435	0.174068	3.18148	5.1902	4.0083	6.8541
Acot1	1.86828	4.05241	0.0410252	0.000115066	0.405644	0.0399846	4.67197	2.76736	5.57367	4.78614
Ifi27l2b	2.62178	2.39115	0.0201574	0.00371716	0.281696	0.122582	1.63405	4.43426	3.0246	5.69197
Clmn	1.55969	1.53767	3.79529e-05	0.00250896	0.0113285	0.103995	7.18149	6.81484	7.82275	7.43559
D130043K22Rik	0.645052	0.458173	0.0203614	0.0160494	0.283017	0.214133	2.71576	2.88475	2.08325	1.75871
Nfil3	0.390666	0.43619	5.37363e-05	0.00199971	0.0132034	0.0941471	5.70534	4.86318	4.34934	3.66621
Ntrk2	2.80756	2.39279	0.0411627	0.0274272	0.406597	0.269962	1.17559	1.62385	2.66491	2.88254
Enc1	1.96194	2.15427	0.0134032	0.000333094	0.230564	0.0523993	3.39177	4.12549	4.36405	5.23269
Sgtb	1.81332	1.62246	0.00399389	0.00711488	0.124313	0.154092	1.96625	2.27041	2.82489	2.9686
Fitm1	1.80204	1.90361	0.00098366	0.01082	0.0582737	0.183081	5.62515	3.87263	6.47478	4.80137
Tgm1	0.579385	1.53072	0.00229302	0.0424582	0.091948	0.328082	1.46399	1.92701	0.676586	2.54122
Fbxo32	1.90702	1.50937	0.00476946	0.000659836	0.133728	0.0673785	2.1412	2.80463	3.07252	3.39857
Sqle	0.610893	0.440039	0.0371557	0.00143297	0.387051	0.0846763	4.93172	6.02705	4.22071	4.84276
Trib1	1.59962	1.60959	0.00240528	0.0474502	0.0946781	0.342962	6.7145	6.26995	7.39223	6.95665
Atf4	0.480186	0.357346	9.04809e-05	4.55245e-05	0.0169639	0.0290094	7.95225	8.64047	6.89392	7.15586
Tef	3.94703	3.0239	2.8369e-07	0.000864236	0.00142931	0.0729027	5.13211	5.22157	7.11288	6.81798
Arsa	1.71505	1.55346	0.0133713	0.0305927	0.23026	0.285018	4.95677	5.29018	5.73502	5.92566
Cldn1	0.650117	0.380515	0.0247522	0.00975259	0.316071	0.175607	6.18841	5.96446	5.56719	4.57049
Zbtb21	0.51517	0.519744	0.00525696	0.00170972	0.141822	0.0906646	3.79245	4.10621	2.83557	3.16209
Angptl4	3.23304	1.5819	3.79016e-05	3.40342e-05	0.0113285	0.0290094	5.36442	6.36037	7.05731	7.02203
Zfp959	0.659557	0.635367	0.0119542	0.00431236	0.218751	0.127383	2.63357	2.46444	2.03314	1.8101
Plin4	1.95447	1.8945	0.000724408	0.00204059	0.0511901	0.0942182	4.70049	4.79411	5.66727	5.71593
Plin5	1.50844	1.52141	0.026408	0.00340522	0.325652	0.118288	5.88565	6.06936	6.47871	6.67477
Ankrd12	1.65328	1.50518	2.29464e-05	0.0307199	0.00961808	0.285468	4.80425	5.4467	5.52959	6.03663
Rnf125	0.58975	0.617624	0.00394151	0.041512	0.123011	0.324449	7.47557	6.24215	6.71374	5.54695
Lims2	1.94593	2.33018	1.22622e-05	4.91448e-07	0.00771591	0.00572095	4.9246	4.1753	5.88506	5.39574
Ppargc1b	5.22952	1.89983	6.27621e-05	0.0139939	0.0143173	0.200947	3.52563	4.06531	5.91231	4.99118
B430212C06Rik	1.80872	1.93388	0.00733895	0.0181846	0.170695	0.224841	0.632262	0.349787	1.48723	1.30128
Cidea	28.2031	10.4284	0.0420493	0.0120788	0.409278	0.190964	1.21583	0.0326314	6.03362	3.41508
2010003K11Rik	2.85749	1.81736	0.000894056	0.0193329	0.0563552	0.231978	2.10385	4.4561	3.6186	5.31795
Slc22a28	0.43396	0.47658	0.0007807	0.0122238	0.053147	0.190973	5.37352	3.13484	4.16916	2.06563
Slc22a30	0.621432	0.606093	0.00154895	0.0242447	0.0760462	0.255068	6.75179	5.19644	6.06546	4.47405
Ppp1r3c	0.450905	0.403221	0.000569696	1.78038e-05	0.0460358	0.0290094	6.41951	4.45452	5.27041	3.14416
Hhex	0.392339	0.532262	0.000401603	0.0227328	0.039452	0.248481	6.58548	6.4864	5.23565	5.5766
Cyp2c55	1.54012	0.514536	0.0130414	0.000717189	0.226928	0.0681319	1.78698	2.0772	2.41003	1.11854
Cyp2c38	2.37187	1.6474	0.0155387	0.00578845	0.248811	0.142141	5.02583	5.42807	6.27186	6.14826
Cyp2c70	0.619443	0.554057	0.0133046	0.00142347	0.22962	0.084546	9.69183	8.58056	9.00087	7.72866
Got1	1.67661	1.695	0.0374146	0.037994	0.388359	0.314348	7.51484	7.55789	8.26039	8.31917
Gfra1	1.70826	1.55888	0.00601955	0.0214712	0.151961	0.243149	7.74768	7.564	8.52021	8.20451
Grk5	0.390615	0.46572	0.00121786	0.0314162	0.065635	0.288079	3.71436	3.51343	2.35818	2.41097
Il1rn	2.27229	2.23182	0.00542376	0.00213136	0.143822	0.0967371	1.16339	4.2395	2.34754	5.39773
BC029214	0.599465	0.455008	0.0104503	0.000554504	0.205146	0.0653086	3.9299	3.41935	3.19165	2.28332
Cntrl	1.84009	1.67752	0.00160276	0.00180801	0.0768999	0.0914504	4.76916	4.73666	5.64894	5.483
Trib3	6.05362	0.347637	0.000899119	0.00272131	0.056424	0.107409	1.41922	6.43694	4.01702	4.91259
Mafb	4.10751	1.85354	4.68201e-07	0.0185955	0.00181678	0.227271	6.46022	6.45632	8.49848	7.3466
Sulf2	2.98473	1.97428	0.000700678	0.00750503	0.0505052	0.15682	3.13788	2.99492	4.71548	3.97625
Tmem189	2.05342	1.5653	0.00352942	0.00144294	0.115791	0.0847681	1.77024	2.10482	2.80826	2.75126
Ctcfl	1.80431	1.63426	0.0108204	0.00952796	0.209023	0.173712	0.601253	0.752864	1.4527	1.46151
Ctcflos	2.60689	2.8365	0.000756871	0.00223149	0.0524449	0.0982454	4.29654	3.92442	5.67887	5.42853
Cdh4	1.75602	2.01523	0.0406207	0.0145705	0.404571	0.205476	0.881341	1.2114	1.69365	2.22235
Fabp5	0.315661	1.84774	0.00669304	0.0258447	0.161145	0.263449	4.07858	3.84995	2.41503	4.7357
Siah2	0.596756	0.595151	0.0015703	0.00100758	0.0763252	0.0742355	4.65224	4.8568	3.90745	4.10813
P2ry1	1.6918	1.85047	0.0134455	0.00437141	0.230564	0.127718	4.35969	3.69246	5.11825	4.58034
Tdo2	1.56727	1.61561	0.000379792	0.0103765	0.0379499	0.180123	9.37645	8.8291	10.0247	9.52118
Efna1	0.646751	0.536481	0.00200201	0.00027722	0.0861567	0.0478092	5.28885	4.9958	4.66013	4.0974
Pmvk	0.599751	0.540074	0.00182764	0.0193715	0.0819316	0.231978	5.19631	4.87959	4.45875	3.99082
Ciart	11.5083	3.34199	0.000518288	0.0407453	0.0443632	0.322512	0.299645	2.02717	3.82425	3.76788
Txnip	2.10729	2.56702	4.62191e-05	0.00697641	0.0126597	0.153087	6.73907	6.74458	7.81446	8.10467
Hsd3b5	0.308314	0.113769	0.000225826	0.00486992	0.0282671	0.132455	7.6429	5.35396	5.94538	2.21814
Pla2g12a	1.59685	1.61596	0.00604295	0.00428725	0.151961	0.127154	4.84042	5.44251	5.51565	6.1349
Dnajb4	0.595277	0.662986	0.000542684	0.0148076	0.0451242	0.206984	5.72288	5.21745	4.97451	4.6245
Tox	2.43448	1.59086	0.0141992	0.00654936	0.236641	0.148473	2.10778	2.49847	3.3914	3.16827
Pnrc1	0.519591	0.626069	2.87985e-06	0.00198642	0.00304767	0.0940474	6.38693	5.83552	5.44238	5.15991
Tpm2	1.57143	2.33081	0.0278805	0.0085673	0.335492	0.166987	3.45998	1.94908	4.11206	3.16991
Orm3	2.88451	1.85558	0.0139719	0.0336649	0.234192	0.298813	2.93252	3.34987	4.46085	4.24174
Pcsk9	0.332213	0.306544	0.000109271	0.00599583	0.0192731	0.14346	5.78692	5.96823	4.1971	4.26239
3110021N24Rik	1.51588	1.63824	0.0138795	0.0185514	0.233726	0.227204	1.46864	1.19497	2.06879	1.90711
Cyp4a10	2.36119	1.6808	0.00742075	0.0447507	0.171399	0.334918	7.61078	7.05132	8.85029	7.80047
Cyp4a32	2.47806	1.94787	0.0451539	0.00163457	0.426826	0.0880925	2.18774	1.54004	3.49695	2.50194
Mfsd2a	6.99131	1.82307	1.17385e-05	0.00550129	0.00759155	0.140133	4.29237	6.84729	7.09794	7.71366
Slc25a34	2.19057	1.62753	0.000276398	0.0031058	0.0318569	0.113094	2.63964	2.2445	3.77095	2.94719
Per3	5.01945	2.94055	0.0124837	0.00749307	0.222546	0.15682	0.692909	1.70125	3.02044	3.25733
Gm16023	0.602304	0.575627	0.00804821	0.00958488	0.177274	0.174068	3.10576	2.79362	2.37432	1.99683
Cd36	2.31121	2.24026	0.0180516	0.00253743	0.267769	0.103995	4.76016	5.67368	5.96881	6.83735
Insig1	0.560095	0.400875	0.000396949	0.0117367	0.03916	0.188743	6.82983	6.19603	5.99357	4.87726
Slc5a6	1.85518	2.23338	0.003081	0.000458383	0.108356	0.0604359	2.49898	2.62252	3.39054	3.78175
Nelfa	0.579951	0.665883	0.00155803	6.16758e-05	0.0760462	0.0315956	4.79924	4.66264	4.01325	4.07598
Cpeb2	2.04046	0.490043	2.97755e-05	0.000188669	0.0100377	0.0448224	5.32091	6.0338	6.3498	5.00478
Slc34a2	0.379841	0.524478	0.00125409	0.0378726	0.0666613	0.313901	1.58806	1.11102	0.191524	0.179973
Nfxl1	0.640822	0.51201	0.0224617	0.000719244	0.297809	0.0681319	3.23059	3.87535	2.58859	2.90959
5830473C10Rik	0.5823	0.510322	0.000473167	0.0193307	0.0420468	0.231978	4.0619	3.43296	3.28174	2.46245
Sowahb	0.489911	0.529987	0.00128567	0.00663896	0.0672653	0.149221	3.06165	4.00037	2.03224	3.0844
Rasgef1b	1.81402	1.5323	0.0216101	0.00200223	0.290196	0.0941471	3.37817	4.09423	4.23736	4.70993
Sgsm1	0.565566	0.600352	0.00263512	0.025674	0.100922	0.262282	1.65733	2.16504	0.835102	1.42892
Sds	2.44738	1.86942	9.20767e-05	0.0351909	0.0170137	0.306057	6.64775	6.51588	7.93899	7.41848
Oas1b	1.5368	1.95014	0.0417874	0.0156472	0.409089	0.211555	0.842313	1.05275	1.46225	2.01633
Brap	1.69413	1.59858	0.00228669	0.000157177	0.091948	0.0425511	5.43383	5.34855	6.19438	6.02534
Zbed5	2.09017	1.63259	0.013498	0.00128035	0.230564	0.0817352	2.32363	2.38349	3.38726	3.09065
Por	1.84209	1.80675	0.00142219	0.0176359	0.0722955	0.222668	7.43483	7.96009	8.31617	8.81348
Serpine1	2.50429	3.1855	0.0156859	0.0473015	0.250823	0.342755	0.390534	2.2318	1.71493	3.90333
Mmd2	1.70842	1.72538	0.047515	0.0327833	0.437943	0.293299	1.94145	1.89691	2.71411	2.68382
Wipf3	2.67651	1.7456	0.000162425	0.00887702	0.0237835	0.169653	4.21754	5.3564	5.6379	6.16012
St3gal5	5.91824	2.60516	0.00239898	0.000815009	0.094666	0.0719707	6.9728	8.09009	9.53796	9.47146
Elmod3	1.75314	1.58346	0.00219019	0.000265481	0.0899329	0.0478029	3.5808	3.29532	4.39074	3.9584
Cml5	0.641707	0.604948	0.00403725	0.00567355	0.125067	0.14188	3.80862	3.52971	3.16861	2.80459
Cidec	6.56074	4.25814	0.0499948	0.00866426	0.450594	0.167472	2.25458	4.62787	4.96844	6.7181
Rassf4	1.61839	1.78725	0.0108267	0.00475761	0.209023	0.131572	2.72893	3.59514	3.42349	4.43288
Clstn3	1.81244	1.58424	0.00584241	0.0277551	0.15044	0.271853	3.54262	1.84556	4.40055	2.50935
P3h3	1.78237	1.54513	0.0177285	0.0180215	0.266711	0.224133	0.641363	1.19394	1.47516	1.82167
Slco1a1	0.662461	0.471775	0.0175739	0.00254159	0.265734	0.103995	8.97938	7.34178	8.38529	6.25795
Gys2	1.63215	1.74748	1.3129e-05	0.0023345	0.00783768	0.0999323	5.21956	5.22305	5.92634	6.02832
Bhlhe41	3.36235	2.30479	0.00652813	0.00437247	0.158983	0.127718	0.824599	1.7381	2.57407	2.94274
Cyp2a4	2.68056	1.82825	0.00110828	0.00258062	0.0626287	0.1048	3.61198	4.75492	5.03452	5.62538
Fbxo17	0.552252	0.589189	0.015746	0.0292096	0.250978	0.278783	1.45668	1.15918	0.600078	0.395978
Lgals6	1.83209	2.32597	0.0157537	0.00291948	0.250978	0.111064	2.88708	2.92478	3.76057	4.14261
Hamp	0.492798	0.394023	0.0020582	0.00235739	0.0876032	0.100107	10.0727	10.3972	9.05172	9.05353
Dpy19l3	0.64836	0.597494	0.0156503	0.00499557	0.250426	0.133533	4.57607	3.07316	3.95094	2.33016
Dbp	16.2091	5.24855	0.00152848	0.0007115	0.0754956	0.0681319	2.084	3.62372	6.10273	6.01563
Sphk2	2.94762	1.90157	3.07551e-05	0.00297356	0.0100377	0.111482	5.44983	5.72755	7.00938	6.65473
Pex11a	1.58097	1.76709	0.00926295	0.00015207	0.191916	0.0425511	7.39607	6.9949	8.05688	7.81628
Fes	1.70997	1.57716	0.000645183	0.0135233	0.0481447	0.198268	1.97801	2.95923	2.75199	3.61655
Rab30	2.5299	2.57285	0.00289272	0.000825366	0.104904	0.0719707	1.85688	2.41441	3.19596	3.77778
Ucp2	1.52666	1.91967	0.0134788	0.0134282	0.230564	0.198212	2.14326	3.43256	2.75363	4.37343
Tmem41b	0.631862	0.617237	0.00132787	0.00414891	0.0687012	0.125775	4.58139	4.45434	3.91907	3.75824
Arntl	0.435608	0.360866	0.000832484	0.00100388	0.0545969	0.0742355	3.83571	3.21691	2.63681	1.74644
Insc	0.393647	0.53739	0.0012613	0.0173616	0.0667401	0.221365	4.69498	4.08237	3.34995	3.18641
Tacc2	1.7254	1.64713	0.000636142	0.00184768	0.047831	0.0917813	4.02637	4.1898	4.8133	4.90976
Slc25a22	1.69917	1.68944	0.00184827	0.0125241	0.0824355	0.193064	7.38541	7.27892	8.15024	8.03547
Pnpla2	1.72712	1.85768	0.000612937	9.65523e-05	0.047097	0.0362569	5.72829	6.07613	6.51666	6.96963
Ppfia1	0.644519	0.65235	1.17293e-05	7.01072e-05	0.00759155	0.0328168	5.88009	5.86219	5.24639	5.2459
Slc7a2	2.14398	1.62275	0.000111889	0.0388103	0.0193917	0.317492	8.54601	8.38351	9.6463	9.08194
Msmo1	0.665156	0.445893	0.0304704	0.0147732	0.348434	0.20695	7.81127	7.90827	7.22304	6.74304
Rfxank	0.371417	0.622043	0.000420468	0.00232164	0.0401202	0.0999323	4.48467	3.93102	3.05578	3.24611
Gab1	1.57374	1.65692	0.023445	0.0154676	0.305625	0.211022	3.51733	3.44991	4.17152	4.17841
Mt2	30.3399	4.03093	0.0239638	0.0483733	0.310476	0.345574	2.38038	7.11551	7.30352	9.12662
Mt1	10.8942	3.2535	0.00809207	0.0311047	0.177903	0.286804	4.48912	7.97183	7.93462	9.67383
Herpud1	1.79987	0.546611	0.000895602	7.45989e-05	0.0563552	0.0328168	8.61952	8.54957	9.46741	7.67816
Cdh1	0.451221	0.441011	0.0101408	0.00713536	0.201277	0.154392	6.95113	6.28676	5.80303	5.10565
Nudt7	0.544784	0.553787	0.0124441	0.0165498	0.222351	0.217223	9.02169	7.52218	8.14544	6.66958
Gm38416	0.324303	0.66302	0.0472481	0.0103825	0.437359	0.180123	2.35507	2.32574	0.730481	1.73286
Osgin1	0.283864	0.604282	0.00043005	0.00744548	0.0404174	0.15659	7.2264	8.33367	5.40967	7.60696
Fbxo31	2.07954	1.80414	0.000463895	0.0492717	0.0417004	0.348446	4.43894	4.01821	5.49521	4.86952
Banp	0.599874	0.491947	0.0291172	8.1516e-05	0.342502	0.0338903	5.34809	5.51611	4.61082	4.49268
Mvd	0.371748	0.376941	0.00037278	0.00881512	0.0374098	0.168949	4.89331	4.71365	3.46571	3.30607
Usp2	8.38774	4.65604	8.68586e-06	0.000484433	0.00697325	0.0604359	3.10455	3.65824	6.17284	5.87735
Nrg4	1.77089	1.82937	0.029748	0.00955919	0.345605	0.174068	1.83904	2.44311	2.66352	3.31446
Clpx	0.642164	0.48905	0.0012942	0.000152591	0.0673853	0.0425511	7.18569	6.62725	6.5467	5.5953
Trak1	1.68992	1.53202	0.000208339	0.00494625	0.0277895	0.132626	4.24397	4.09672	5.00092	4.71216
Tbc1d25	0.651489	0.605689	0.0140622	0.0132332	0.235029	0.196635	3.46033	3.69682	2.84215	2.97347
Mid1ip1	0.587533	0.532822	0.00601557	0.0270014	0.151961	0.267737	6.71076	6.16124	5.94351	5.25296
Amer1	1.59284	1.50154	0.00174909	0.0135627	0.0803315	0.198346	2.30499	2.29034	2.97659	2.87678
Tspyl2	0.646502	0.482488	0.0351812	4.98401e-05	0.377287	0.0290094	1.64296	2.22269	1.01369	1.17126

## Sheet: Fig.3C GO-Up
Category	Term	Count	%	PValue	Genes	List Total	Pop Hits	Pop Total	Fold Enrichment	Bonferroni	Benjamini	FDR
GOTERM_BP_DIRECT	GO:0006629~lipid metabolic process	17	17.3469	1.56159e-07	ARSA, PLA2G12A, IL1RN, SDS, SPHK2, CYP4A10, CIDEA, FITM1, CYP2C38, ALDH3A2, RDH16, ACOT2, ST3GAL5, ACOT1, ANGPTL4, PNPLA2, PLIN5	91	741	20199	5.09236	0.00012289	0.000113104	0.000112673
GOTERM_BP_DIRECT	GO:0019915~lipid storage	6	6.12245	2.87432e-07	CIDEA, FITM1, CD36, CIDEC, PNPLA2, PLIN5	91	32	20199	41.6188	0.000226183	0.000113104	0.000112673
UP_KW_BIOLOGICAL_PROCESS	KW-0443~Lipid metabolism	16	16.3265	3.08823e-06	ARSA, PLA2G12A, SDS, SPHK2, CYP4A10, CYP4A32, FITM1, CYP2C38, ALDH3A2, RDH16, ACOT2, ST3GAL5, ACOT1, ANGPTL4, PNPLA2, PLIN5	60	723	11277	4.15934	0.000120434	0.000120441	0.000120441
UP_KW_CELLULAR_COMPONENT	KW-0551~Lipid droplet	6	6.12245	9.45724e-06	CLSTN3, PLIN4, CIDEA, CIDEC, PNPLA2, PLIN5	84	63	18403	20.8651	0.000208039	0.000208059	0.000198602
UP_KW_CELLULAR_COMPONENT	KW-0256~Endoplasmic reticulum	18	18.3673	5.69847e-05	ARSA, CLSTN3, SPHK2, DERL3, CYP4A10, CYP4A32, FITM1, OAS1B, P3H3, CIDEC, CYP2C38, SULF2, ALDH3A2, POR, CYP2A4, TMEM98, RDH16, MFSD2A	84	1299	18403	3.0358	0.00125291	0.000626831	0.000598339
GOTERM_BP_DIRECT	GO:0034389~lipid particle organization	4	4.08163	6.65006e-05	FITM1, CIDEC, PNPLA2, PLIN5	91	18	20199	49.326	0.0509917	0.0174453	0.0173788
KEGG_PATHWAY	mmu03320:PPAR signaling pathway	6	6.12245	0.000120571	CYP4A10, CYP4A32, PLIN4, ANGPTL4, CD36, PLIN5	53	89	9463	12.0369	0.0149592	0.0150713	0.0150713
GOTERM_CC_DIRECT	GO:0005811~lipid particle	6	6.12245	0.000151084	CLSTN3, PLIN4, CIDEA, CIDEC, PNPLA2, PLIN5	92	117	21157	11.7932	0.0219662	0.0222094	0.0220583
GOTERM_BP_DIRECT	GO:0050995~negative regulation of lipid catabolic process	4	4.08163	0.000161786	ADORA1, CIDEA, CIDEC, PLIN5	91	24	20199	36.9945	0.119562	0.0318313	0.03171
GOTERM_BP_DIRECT	GO:0048511~rhythmic process	6	6.12245	0.000629969	DBP, PER3, TEF, USP2, BHLHE41, CIART	91	154	20199	8.64807	0.391003	0.0908418	0.0904955

## Sheet: Fig.3C GO-Down
Category	Term	Count	%	PValue	Genes	List Total	Pop Hits	Pop Total	Fold Enrichment	Bonferroni	Benjamini	FDR
GOTERM_BP_DIRECT	GO:0016126~sterol biosynthetic process	5	8.77193	1.167e-06	SQLE, INSIG1, PMVK, MSMO1, MVD	53	31	20199	61.4699	0.000526178	0.000526316	0.000520481
UP_KW_BIOLOGICAL_PROCESS	KW-0753~Steroid metabolism	6	10.5263	1.36195e-05	HSD3B5, INSIG1, PMVK, PCSK9, MSMO1, MVD	37	98	11277	18.6602	0.000503797	0.00050392	0.000490301
GOTERM_BP_DIRECT	GO:0008203~cholesterol metabolic process	6	10.5263	1.59491e-05	SQLE, INSIG1, PMVK, PCSK9, MSMO1, MVD	53	123	20199	18.5909	0.0071673	0.00349806	0.00345928
GOTERM_BP_DIRECT	GO:0008202~steroid metabolic process	6	10.5263	2.32687e-05	HSD3B5, INSIG1, PMVK, PCSK9, MSMO1, MVD	53	133	20199	17.1931	0.0104394	0.00349806	0.00345928
UP_KW_BIOLOGICAL_PROCESS	KW-0153~Cholesterol metabolism	5	8.77193	4.27664e-05	INSIG1, PMVK, PCSK9, MSMO1, MVD	37	62	11277	24.5793	0.00158114	0.000791179	0.000769796
UP_KW_BIOLOGICAL_PROCESS	KW-1207~Sterol metabolism	5	8.77193	6.52308e-05	INSIG1, PMVK, PCSK9, MSMO1, MVD	37	69	11277	22.0858	0.00241071	0.000804514	0.00078277
GOTERM_BP_DIRECT	GO:0006695~cholesterol biosynthetic process	4	7.01754	0.00016009	INSIG1, PMVK, MSMO1, MVD	53	41	20199	37.1818	0.0696611	0.0180501	0.01785
GOTERM_BP_DIRECT	GO:0006629~lipid metabolic process	9	15.7895	0.000569291	SQLE, HSD3B5, MID1IP1, INSIG1, PMVK, PCSK9, MSMO1, MVD, ACSL3	53	741	20199	4.62891	0.226495	0.0497488	0.0491973
GOTERM_BP_DIRECT	GO:0048511~rhythmic process	5	8.77193	0.000661847	NFIL3, SIAH2, CRY1, NPAS2, ATF4	53	154	20199	12.3738	0.258138	0.0497488	0.0491973
GOTERM_BP_DIRECT	GO:0006694~steroid biosynthetic process	4	7.01754	0.000779961	HSD3B5, PMVK, MSMO1, MVD	53	70	20199	21.7779	0.296649	0.0502518	0.0496947

## Sheet: Fig. 3D genes
	Fold change		p-Value		q-Value (adjusted p-Value)		Average of normalized Data (log2)
Gene symbol	MCD-WT /ND-WT	MCD-T5KO /ND-T5KO	MCD-WT /ND-WT	MCD-T5KO /ND-T5KO	MCD-WT /ND-WT	MCD-T5KO /ND-T5KO	ND-WT	MCD-WT	ND-T5KO	MCD-T5KO
Lypla1	0.776024	0.641098	0.00630334	7.67887e-05	0.0532683	0.0026476	6.36629	6.00046	6.55981	5.91843
Mybl1	2.40731	2.77549	0.114828	0.0267886	0.369514	0.118753	0.409085	1.67651	0.785347	2.25809
Msc	0.873299	1.89413	0.54995	0.0046181	0.936576	0.0336838	1.48087	1.28541	0.988086	1.90962
Jph1	1.11448	0.363329	0.564573	0.00127194	0.952996	0.0137608	1.5265	1.68288	2.71509	1.25444
Ogfrl1	0.760595	0.653384	0.0324475	0.000165265	0.158907	0.0039667	5.2581	4.8633	5.24693	4.63293
Neurl3	1.51729	2.32816	0.120487	0.000544544	0.382229	0.00797865	1.74936	2.35085	1.73565	2.95484
Mgat4a	1.33426	1.54995	0.243356	0.0253352	0.596841	0.114246	1.17322	1.58926	0.826178	1.4584
Lipt1	0.764059	0.555974	0.162968	0.000442261	0.460381	0.00698556	4.04676	3.65851	4.06015	3.21324
Snord89	0.663737	0.368289	0.116971	0.003379	0.374288	0.0271799	6.01662	5.42531	5.34483	3.90374
Il1r1	1.23055	0.609384	0.117679	0.0230284	0.375985	0.106505	4.71211	5.01141	5.66926	4.95468
Col3a1	2.33391	5.12244	0.110097	0.000196034	0.358851	0.00433542	4.13744	5.36019	4.42811	6.78495
Col5a2	1.02251	3.90969	0.930579	9.81241e-05	0.99999	0.00297954	1.84123	1.87335	1.51762	3.48467
Myo1b	0.74656	0.589836	0.0144357	0.000182909	0.0925109	0.00421271	7.33344	6.91177	7.41554	6.65392
Gls	1.38426	1.57192	0.00379862	0.0275797	0.0382092	0.12129	2.96483	3.43395	2.99877	3.6513
Ormdl1	0.852215	0.609536	0.145059	0.0113124	0.427609	0.0635557	4.71794	4.48723	4.72808	4.01387
Trak2	1.11269	1.6103	0.337909	0.00856089	0.686874	0.052054	4.17891	4.33296	4.12276	4.81009
Pard3b	0.79027	0.656301	0.0390076	0.00463782	0.178995	0.0337623	4.42826	4.08867	4.41441	3.80685
Kansl1l	0.971028	0.647375	0.803634	0.0144953	0.99999	0.0755832	4.07366	4.03124	4.28037	3.65305
Cxcr2	1.32874	1.66473	0.137625	0.000233289	0.418192	0.00480192	0.630385	1.04045	0.417526	1.15282
Cnppd1	1.09135	0.664341	0.264069	0.000105466	0.628121	0.00312447	6.75519	6.88129	7.21426	6.62426
Des	0.972163	1.5573	0.910661	0.0044097	0.99999	0.0325926	1.75954	1.71881	1.71543	2.35448
Speg	0.945181	1.61687	0.782176	0.00891534	0.99999	0.0536349	0.505119	0.423781	0.492503	1.18571
Stk11ip	1.2887	1.5421	0.222307	0.0446004	0.56045	0.17189	1.79537	2.16129	1.81908	2.44398
Mogat1	0.83796	0.389021	0.458858	0.0356222	0.830237	0.146065	0.775371	0.520325	2.75443	1.39235
Ap1s3	1.31817	1.70645	0.26941	0.0291512	0.636404	0.126129	0.658717	1.05726	0.431087	1.20208
Col4a3	0.74226	0.582349	0.246503	0.0140393	0.601566	0.0740387	1.9746	1.54459	2.04569	1.26565
Sp110	1.61793	1.81951	0.0624676	0.00192743	0.245962	0.0182639	1.62023	2.31438	1.93213	2.79568
Itm2c	1.25189	1.51145	0.00101786	0.00804897	0.0161209	0.049919	5.89657	6.22068	5.85577	6.4517
Cops7b	0.833716	0.664663	0.127654	0.000222846	0.398823	0.00466574	4.94562	4.68325	4.98076	4.39146
Dis3l2	1.27947	1.53044	0.0433733	0.0275919	0.191871	0.121298	2.7734	3.12894	2.37999	2.99394
Neu2	1.31332	0.606004	0.0171163	0.0346951	0.102603	0.142968	1.30436	1.69757	1.83229	1.10969
Ugt1a5	0.782442	0.403237	0.232406	0.0142107	0.578912	0.0746007	2.91713	2.56319	3.21329	1.90299
Agap1	1.10484	1.50708	0.526462	0.00158652	0.909887	0.016011	4.30684	4.45068	4.47536	5.06711
Mlph	1.58083	1.61229	0.0543054	0.000534645	0.223704	0.00790324	1.3345	1.99518	1.22464	1.91375
Mterf4	0.8025	0.658338	0.0515565	0.00393889	0.216005	0.0302358	4.07741	3.75998	4.14204	3.53894
Farp2	0.738905	0.569044	0.0143607	0.00254519	0.0921617	0.0221433	3.91888	3.48234	4.00916	3.19577
St8sia4	1.45358	3.02058	0.188422	0.0042196	0.503599	0.0316498	0.756006	1.29561	0.77005	2.36488
Gin1	1.2626	0.587221	0.00844089	0.00171379	0.0653762	0.0168427	2.64831	2.98471	3.65758	2.88956
Pam	1.39201	1.65647	0.0455508	0.0108425	0.198575	0.0615094	4.51374	4.99092	4.41173	5.13985
Tnfrsf11a	1.65546	2.78864	0.0840583	5.08562e-05	0.297777	0.00212994	0.890307	1.61754	0.77698	2.25654
Bcl2	1.21208	1.91981	0.31352	0.0139391	0.686874	0.0737068	2.80081	3.07829	2.25031	3.19128
2900060B14Rik	0.891843	0.56634	0.513882	0.00192894	0.895457	0.0182708	7.82714	7.662	7.44107	6.62081
Ralb	1.23681	1.74181	0.120156	0.000104764	0.381498	0.00311112	3.32011	3.62674	2.88737	3.68796
Actr3	1.37257	1.60905	0.000496228	0.0076384	0.0104934	0.0478186	5.28683	5.74371	5.23687	5.92308
Fam72a	1.17717	1.68352	0.392858	0.0182451	0.74996	0.0895818	0.536461	0.771786	0.438435	1.18991
Plekha6	0.913066	0.663555	0.41676	0.00054395	0.778994	0.00797496	4.68801	4.5568	5.39915	4.80744
Prelp	1.44078	1.92395	0.00483605	0.00291302	0.0449114	0.0244576	4.26354	4.79039	4.24902	5.19309
Fmod	0.925309	1.67013	0.60058	0.0119368	0.992702	0.0659968	0.732884	0.620891	0.298828	1.03879
Chil1	1.47392	2.20335	0.105466	0.000157572	0.348345	0.00386168	0.183031	0.742691	0.118679	1.25838
Ptpn7	1.48634	1.93578	0.00251581	0.000988108	0.0292962	0.0117214	0.0385112	0.610277	0.313599	1.26651
Nav1	0.927051	1.91535	0.493131	0.000112041	0.870372	0.00323721	3.87244	3.76316	3.2056	4.14321
Phlda3	1.56157	2.75256	0.170723	0.00657965	0.473879	0.0432245	0.532401	1.1754	0.379338	1.84011
Pkp1	1.62219	2.06136	0.07592	0.0061989	0.278433	0.0415613	0	0.697947	0.0408057	1.0844
Kif21b	1.62251	2.04839	0.0828634	0.0128934	0.294493	0.0697294	0.673951	1.37218	0.498421	1.53291
Kif14	1.56217	1.9547	0.103447	0.000391103	0.343769	0.00644905	0.329449	0.972996	0.298265	1.26521
2310009B15Rik	0.68929	0.552408	0.0059643	0.00229068	0.0511602	0.0206278	3.08251	2.54569	3.52827	2.67208
F13b	0.73357	0.586569	0.0337422	0.000135777	0.162765	0.00358815	8.38294	7.93595	8.4025	7.63288
Kcnt2	1.41331	2.06361	0.157365	0.00814417	0.451425	0.0503544	0.862843	1.36192	0.298381	1.34355
Pla2g4a	1.37528	2.05897	0.157503	0.000676957	0.451751	0.00913676	1.03565	1.49538	0.812612	1.85453
C730036E19Rik	0.709501	0.54422	0.161246	0.00270355	0.457596	0.0232009	5.02241	4.52729	5.2819	4.40416
Colgalt2	0.510375	0.643296	0.122789	0.0338964	0.387577	0.140728	1.30823	0.337861	1.23838	0.601931
Rnasel	1.32438	1.69174	0.0704074	0.0015205	0.265247	0.0154925	1.36201	1.76733	1.65959	2.41809
Tor1aip2	0.778902	0.549357	0.00554977	2.47324e-06	0.0490918	0.000434989	5.792	5.43152	5.84411	4.97993
Tor3a	1.34468	2.233	0.117502	0.00952443	0.375575	0.0562526	2.56151	2.98878	2.63259	3.79157
Serpinc1	0.715531	0.619983	0.00114021	5.54462e-06	0.0174303	0.000642238	10.3261	9.84322	10.2297	9.54003
Fmo4	1.06095	1.56177	0.592682	0.0284237	0.984486	0.123925	0.819679	0.90503	0.431976	1.07516
Sell	1.88115	1.95566	0.0629759	0.00837305	0.246934	0.0512869	0.218421	1.13004	0.613978	1.58163
Slc19a2	0.757388	0.61498	0.101777	6.3744e-05	0.34009	0.00236292	6.33805	5.93715	6.28289	5.5815
Tada1	0.732059	0.640324	0.032716	0.00117323	0.159538	0.0131124	5.03287	4.5829	4.99136	4.34823
Ddr2	1.07734	1.88621	0.461972	8.25051e-05	0.834094	0.00273241	3.54193	3.64941	3.2999	4.21539
Pcp4l1	1.73409	2.08299	0.0695494	0.00571304	0.26355	0.0391439	2.53736	3.33154	2.17097	3.22962
Nr1i3	0.854439	0.662775	0.244955	0.0188622	0.599247	0.0917534	6.03672	5.80977	6.05654	5.46313
Apoa2	0.691004	0.477183	0.0246053	1.32299e-05	0.13082	0.0010005	12.7824	12.2492	12.9865	11.9191
Pvrl4	1.00912	1.65935	0.965287	0.000674142	0.99999	0.00910405	0.456086	0.469184	0.375381	1.106
F11r	1.33966	1.63806	0.00870467	0.00101245	0.0665557	0.0118836	6.98534	7.4072	6.9229	7.63489
Dcaf8	0.713783	0.578685	0.000235447	1.65815e-05	0.00657722	0.00111254	7.28604	6.7996	7.25835	6.4692
Igsf8	1.20217	1.98206	0.304958	0.00124747	0.686874	0.0135845	3.79151	4.05716	3.4259	4.4129
Igsf9	1.45352	1.71085	0.157101	0.0106435	0.45112	0.0606612	0.671658	1.21121	0.572859	1.34757
Tagln2	2.09691	3.48411	0.0718992	0.000950977	0.268816	0.0114304	4.89632	5.96458	4.776	6.57679
Vsig8	1.45322	3.83161	0.0449269	0.0080973	0.196688	0.050152	0.0427096	0.581968	0.0398058	1.97776
Pydc4	1.44106	2.03035	0.0707475	0.0251971	0.266059	0.113778	0.317385	0.844511	0.0806914	1.10242
Chml	1.41187	1.73589	0.114201	0.000245408	0.368105	0.00492976	1.65551	2.15311	1.52999	2.32567
Hmga2-ps1	1.34497	1.80608	0.0595578	0.00392574	0.238826	0.0301548	0.3385	0.766074	0.200219	1.05308
Ahctf1	0.770497	0.608245	0.0098108	5.75441e-05	0.0721449	0.00223715	5.45559	5.07945	5.06911	4.35184
Capn8	0.704288	0.522868	0.23161	0.0328927	0.577705	0.13781	2.69154	2.18578	1.68908	0.7536
Dusp10	1.20281	2.1141	0.515514	0.018289	0.897227	0.0896619	2.19459	2.46101	1.34191	2.42196
Mark1	0.748469	1.81521	0.115025	0.0174483	0.36979	0.0869132	1.68547	1.26749	1.10045	1.96059
Esrrg	0.827836	0.38399	0.345381	0.0119684	0.686874	0.0661403	1.384	1.11141	2.04655	0.665689
Batf3	1.47772	2.02678	0.136194	0.00057136	0.415282	0.0082179	1.0293	1.59267	0.976061	1.99525
Nenf	1.19472	2.10601	0.286659	0.000877552	0.665085	0.0108676	3.01856	3.27524	2.96709	4.0416
Gm10516	0.923276	0.665115	0.2601	0.00207665	0.622885	0.0193008	1.32326	1.2081	1.68038	1.09206
Irf6	0.943521	0.577411	0.462354	0.00363508	0.834459	0.0286333	5.00802	4.92415	4.66175	3.86942
Hsd11b1	0.780577	0.535045	0.0182811	0.0010105	0.107047	0.0118772	7.92798	7.57059	8.03294	7.13067
G0s2	1.1431	0.575733	0.58909	0.00945629	0.980427	0.0559211	7.1815	7.37445	7.85116	7.05463
Akap12	1.21181	1.99911	0.394985	0.0174613	0.752723	0.0869594	3.60671	3.88387	2.83581	3.83516
Ust	1.22677	1.72067	0.341601	0.00157591	0.686874	0.0159384	0.824396	1.11926	0.499471	1.28244
Adgb	1.18386	2.04852	0.563023	0.0294825	0.951353	0.127184	1.41867	1.66217	1.1274	2.16198
Stx11	1.77138	1.65438	0.00999235	0.00369082	0.07286	0.0289131	0.120905	0.945781	0.394136	1.12043
Ltv1	1.4649	1.6232	0.00742037	0.00433003	0.0597582	0.0321877	3.84642	4.39722	3.36141	4.06025
Fuca2	1.2705	1.68784	0.255204	0.00197615	0.614379	0.0185894	2.11781	2.4632	2.26784	3.02302
Pex7	0.773341	0.524592	0.0459827	0.000386465	0.199678	0.00639494	4.86525	4.49443	5.00676	4.07603
Gm6251	1.15538	1.54362	0.0705479	1.82948e-05	0.265561	0.00117016	5.4384	5.64676	5.25686	5.88317
Mtfr2	1.86353	1.82956	0.0215328	0.00244419	0.120078	0.0215552	0.0744428	0.972483	0.162819	1.03432
C920009B18Rik	1.49871	1.7557	0.0640334	0.00667317	0.249678	0.043654	0.289732	0.873455	0.690927	1.50297
Tcf21	1.14618	1.97821	0.406055	0.000341079	0.765055	0.00593486	1.95345	2.15029	1.34147	2.32566
Rps12	1.35475	1.99753	0.0195783	0.000179497	0.112382	0.00417905	4.95103	5.38906	4.74409	5.74231
Stx7	1.08103	1.59199	0.407831	0.0012115	0.767531	0.0133524	4.65972	4.77213	4.31137	4.9822
Enpp3	0.836841	0.543524	0.164926	0.000272982	0.463219	0.00523954	6.00743	5.75046	5.94311	5.06353
Epb4.1l2	1.30354	1.76436	0.0575008	0.000487823	0.232864	0.00747932	4.65408	5.03651	4.66458	5.48372
Rspo3	1.4741	1.51043	0.000321962	0.00228041	0.00799139	0.0205779	3.88645	4.44628	4.12659	4.72155
Hint3	0.72816	0.654029	0.0676861	3.93233e-05	0.258721	0.00180907	3.74518	3.28751	4.08928	3.4767
Ncoa7	1.45096	2.00906	0.0666979	0.00992241	0.25629	0.0577678	2.55917	3.09618	2.54525	3.55177
Tpd52l1	0.828635	0.396981	0.184232	0.00054663	0.496561	0.00800418	3.26173	2.99054	3.58162	2.24876
Cep57l1	0.898259	0.560476	0.594949	0.00179507	0.986818	0.017363	1.98029	1.82549	2.49985	1.66458
Lace1	0.686554	0.659329	7.17894e-05	0.00900925	0.00342638	0.054088	2.68929	2.14673	2.78819	2.18726
Pdss2	1.04678	0.514075	0.763777	0.000913391	0.99999	0.0111455	0.92514	0.991099	1.42066	0.460715
Mcu	0.852039	0.619143	0.0962701	0.000230091	0.327397	0.00475753	6.72	6.48899	6.44599	5.75433
Psap	1.48854	2.13305	0.059153	7.0071e-05	0.237694	0.00249448	8.57403	9.14794	8.90787	10.0008
4632428N05Rik	1.491	3.16676	0.0644166	0.000223786	0.250564	0.00467281	2.82911	3.40539	2.51279	4.1758
Slc29a3	1.08358	1.5946	0.531517	0.00412387	0.916515	0.0311424	3.16267	3.27847	2.90484	3.57803
Hk1	1.49354	1.61419	0.103636	0.0331382	0.344201	0.138564	1.85874	2.43747	2.06299	2.7538
Ddx21	1.45413	1.53843	0.00280317	0.00249967	0.0313164	0.0218787	6.24159	6.78175	5.91627	6.53774
Slc25a16	0.700397	0.558625	0.0428041	0.0162767	0.190003	0.0825067	5.05605	4.5423	5.02195	4.1819
Tmem26	1.23846	2.45952	0.167557	0.0137514	0.467339	0.0729125	1.90374	2.21229	1.10801	2.40638
Rhobtb1	0.689587	0.506906	0.00304964	0.000201104	0.0331478	0.00439222	6.07553	5.53933	6.62874	5.64853
Bicc1	1.13182	1.63403	0.492636	0.0199493	0.869762	0.0956104	2.1968	2.37544	1.74515	2.45358
Ipmk	0.969115	0.637196	0.699749	0.0051482	0.99999	0.0363323	5.0369	4.99164	5.7543	5.10411
Gucd1	0.778246	0.621326	0.0222905	4.60921e-05	0.122844	0.00200614	6.06244	5.70074	6.33172	5.64515
Ggt5	1.41923	1.83615	0.181417	0.00178726	0.491478	0.0173019	1.38136	1.88646	1.47375	2.35043
Susd2	1.37204	2.31705	0.135929	0.000252379	0.41473	0.00501356	0.809189	1.26551	1.04765	2.25994
Derl3	0.620816	0.525812	0.154689	0.011452	0.446889	0.0641393	1.90329	1.21552	3.10193	2.17455
Prmt2	1.54531	2.51756	0.0567686	0.00323786	0.230862	0.0264504	1.29507	1.92296	0.752329	2.08435
Dip2a	0.805626	1.58011	0.16275	0.0201217	0.460238	0.0962549	1.82337	1.51155	1.18461	1.84463
Col6a2	1.31028	2.38357	0.301609	0.000220795	0.686874	0.00463948	1.41653	1.8064	1.12719	2.38031
Col6a1	1.30709	2.00106	0.258353	0.00236345	0.61978	0.0210501	1.85972	2.24608	1.91733	2.91809
Trpm2	1.42441	1.87714	0.00169384	0.0267858	0.0225601	0.118753	2.09259	2.60295	2.22984	3.13838
Ppap2c	1.62178	2.05331	0.0968898	4.42689e-05	0.328939	0.00197069	3.98946	4.68704	4.11914	5.15709
Fstl3	0.892155	1.51163	0.616608	0.0190556	0.99999	0.0924275	1.03342	0.868792	0.758703	1.35481
Prss57	0.892155	1.51163	0.616608	0.0190556	0.99999	0.0924275	1.03342	0.868792	0.758703	1.35481
Cnn2	1.30912	2.01215	0.327047	0.00924558	0.686874	0.0549682	2.34986	2.73846	2.17175	3.18049
Hmha1	1.31862	1.75689	0.217367	0.00153891	0.552182	0.0156253	2.46151	2.86053	2.52675	3.33977
Cirbp	0.89484	0.639269	0.364785	0.0134834	0.712967	0.0717902	3.32361	3.16331	3.06812	2.42262
Gamt	0.671703	0.541484	0.031045	0.00191571	0.154244	0.0181898	7.58501	7.01091	7.54914	6.66413
Pcsk4	0.709172	0.597874	0.0759496	0.00753892	0.278466	0.0473231	3.20645	2.71066	4.09563	3.35354
Mob3a	1.2262	1.70191	0.537395	0.00243319	0.922954	0.0214989	1.80022	2.09441	1.68208	2.44924
Mrpl54	1.35149	1.78956	0.000402282	4.52659e-06	0.0092253	0.000592068	4.93949	5.37405	5.05626	5.89587
Eid3	1.39339	1.81859	0.0262849	0.00594008	0.137335	0.040308	1.2364	1.71501	0.893711	1.75653
Chst11	1.73676	2.14137	0.0957836	0.0245354	0.325981	0.111525	0.224405	1.02081	0.330334	1.42887
Ckap4	1.27212	3.1377	0.330498	0.000310714	0.686874	0.00561214	2.19077	2.53801	1.91923	3.56893
Mterf2	1.12555	0.627744	0.670574	0.015473	0.99999	0.0791195	1.22225	1.39289	2.07345	1.4017
Dram1	1.93212	3.07574	0.0676186	1.33183e-05	0.258548	0.0010005	0.691923	1.64211	0.570899	2.19183
Gas2l3	1.62491	2.85637	0.105359	5.63485e-05	0.3481	0.00222575	2.19287	2.89323	1.71491	3.22909
Slc17a8	0.818725	0.487763	0.489962	0.00128563	0.866816	0.0138609	3.81677	3.52822	4.25901	3.22327
Socs2	1.17366	5.0437	0.746087	0.000375721	0.99999	0.00628932	6.30842	6.53944	3.52071	5.85519
Dcn	1.44557	1.77193	0.0147247	5.46088e-05	0.0934624	0.00219719	8.30596	8.8376	8.25533	9.08065
Galnt4	0.845913	0.665669	0.0519641	0.00037576	0.217197	0.00628932	4.60194	4.36052	4.65794	4.07082
Dusp6	1.11558	2.089	0.391899	0.0074895	0.748499	0.0471144	6.43467	6.59246	5.86701	6.92982
Mdm2	1.49253	1.52924	0.0154448	0.00180933	0.0960176	0.0174214	5.04285	5.6206	5.08526	5.69807
Rap1b	1.45794	1.91386	0.0166607	9.92395e-05	0.100909	0.00299287	5.15033	5.69426	5.22467	6.16115
Dyrk2	0.761406	0.492514	0.166282	0.00198228	0.465441	0.018617	2.24267	1.84941	2.61004	1.58828
Agap2	1.47423	2.2383	0.0085234	0.00230436	0.0657817	0.0207019	0.991961	1.55192	0.75313	1.91554
Dtx3	1.34503	1.65843	0.0707854	0.00129306	0.266154	0.0139038	1.72216	2.14979	1.78307	2.51289
Gli1	1.57783	2.70512	0.0675104	0.00114743	0.258431	0.0128993	1.02255	1.6805	0.833431	2.26912
Timeless	1.31565	1.55649	0.0975155	0.0247832	0.330522	0.112318	2.04387	2.43964	2.09539	2.73369
Smarcc2	0.712843	0.5673	0.00182687	0.000321573	0.0237377	0.00572527	6.96127	6.47293	6.96209	6.14427
Esyt1	1.2825	1.72153	0.0607197	0.00234688	0.241696	0.0209509	4.04964	4.4086	3.93464	4.71833
Rab5b	0.69929	0.64877	0.00301861	0.00081491	0.0329286	0.0103506	5.75698	5.24094	5.82639	5.20217
Cd63	4.52614	7.62743	0.0526425	0.000511867	0.219059	0.00772453	3.86873	6.04701	3.81432	6.74552
Gas2l1	1.40758	1.89595	0.0135053	0.000230502	0.0885968	0.0047618	3.72089	4.2141	3.54444	4.46735
Gck	0.761193	0.412829	0.0459758	0.00193864	0.199678	0.01833	7.68117	7.2875	7.70186	6.42547
Rps15a-ps6	1.09575	1.79103	0.215929	0.000693713	0.549606	0.00930359	4.93428	5.0662	4.83024	5.67103
Myo1g	1.57848	1.91673	0.215483	0.0128024	0.549013	0.0693818	1.0104	1.66893	0.924302	1.86295
Cep68	0.763833	0.645879	0.0599945	0.0127762	0.23991	0.069321	2.72828	2.33961	2.85896	2.22829
Rps27a	1.11042	1.52214	0.118843	0.00328531	0.37856	0.0267256	7.1884	7.33951	7.14105	7.74715
Acyp2	1.44095	0.623778	0.114873	0.0132805	0.369541	0.0710267	0.697808	1.22483	1.54757	0.86667
Chac2	1.22947	0.621249	0.104699	0.00764164	0.346499	0.0478215	3.28419	3.58223	3.41074	2.72398
D630024D03Rik	1.45028	0.532265	0.0486727	0.0231039	0.208002	0.106748	1.40214	1.93847	2.01655	1.10676
Sh3pxd2b	3.05564	4.43147	0.0555735	0.00132324	0.227464	0.0140897	0.901024	2.5125	0.883945	3.03173
C1qtnf2	1.36643	1.64647	0.0389024	0.00831655	0.178699	0.0510241	0.883967	1.33438	0.483401	1.20278
Il12b	1.56122	1.75177	0.1295	0.0100261	0.402325	0.0581387	0.207202	0.849877	0.280401	1.08921
Adam19	1.06062	1.90295	0.805101	0.00174299	0.99999	0.0170148	1.36493	1.44984	0.625586	1.55383
Timd2	0.758224	0.547988	0.044365	8.19824e-05	0.194998	0.00272673	5.70696	5.30766	5.70327	4.83549
Ifi47	1.3663	2.22973	0.0593885	0.00121958	0.238393	0.0133993	4.95625	5.40653	4.05159	5.20846
Gfpt2	1.26485	1.73942	0.0827433	0.0370187	0.294156	0.150282	0.495246	0.83421	0.44111	1.23971
3010026O09Rik	0.813858	0.484091	0.441389	0.00581818	0.808876	0.0396743	2.56446	2.26731	3.04234	1.99569
Mgat4b	1.14615	1.59385	0.278499	6.83207e-07	0.651857	0.000244714	5.37001	5.5668	5.16288	5.8354
Adamts2	1.32131	2.67863	0.254344	2.30311e-06	0.613079	0.000434989	1.74014	2.14211	1.85088	3.27237
Leap2	1.04422	0.515774	0.629697	0.000232809	0.99999	0.00479669	7.49636	7.55879	7.59968	6.64449
Sparc	1.11504	2.10667	0.409803	0.000150318	0.770246	0.00378756	5.92138	6.07847	5.97778	7.05274
Gjc2	1.28193	2.02768	0.117192	0.00121917	0.374685	0.0133993	1.30218	1.6605	0.939654	1.95948
Zfp867	0.779801	0.610874	0.284898	0.00176176	0.662813	0.017129	1.4493	1.09047	2.11197	1.40091
Pld6	0.674115	0.630672	0.132144	0.0101395	0.407734	0.0586361	1.07643	0.507497	1.46777	0.802737
Med9	1.26679	1.67562	0.00614691	0.00697118	0.052337	0.0450591	2.40988	2.75106	2.37264	3.11733
Smcr8	0.925778	0.572229	0.735175	0.00438898	0.99999	0.0324807	5.09164	4.98038	5.29038	4.48505
Shmt1	0.74417	0.610828	0.0319795	0.000178745	0.157585	0.00416988	6.92774	6.50144	6.92388	6.21272
Specc1	1.46945	1.86736	0.0628632	0.00639761	0.246934	0.0424278	0.930114	1.48539	0.958732	1.85974
Ttc19	1.36043	1.53728	0.00122936	0.00101376	0.0183709	0.0118903	3.9869	4.43096	3.79621	4.41659
Trpv2	0.970718	2.23896	0.875433	0.000753502	0.99999	0.00983717	1.6455	1.60262	0.933734	2.09656
Pik3r6	1.41355	1.71935	0.0450062	0.0119335	0.196954	0.0659941	0.682177	1.1815	0.777884	1.55975
Tnfsfm13	1.51013	2.10758	0.118331	0.00318488	0.377603	0.0261369	2.06748	2.66216	1.87593	2.95152
Tnfsf13	1.48311	2.05688	0.151985	0.00424096	0.441396	0.0317486	2.0571	2.62572	1.86453	2.90499
Tnfsf12	1.35893	2.68706	0.050802	6.64254e-06	0.214038	0.000684299	3.29893	3.7414	2.71314	4.13917
Zbtb4	1.06414	1.51211	0.720747	0.00925416	0.99999	0.0550052	4.50201	4.5917	4.4468	5.04337
Bcl6b	1.29837	1.69263	0.141322	0.0132779	0.42349	0.0710267	1.29922	1.67593	0.912952	1.67222
Cxcl16	1.51976	2.08387	0.0878831	0.00298114	0.307267	0.0248592	3.52495	4.1288	3.38465	4.44392
Rnf167	0.755499	0.601062	0.0901406	0.000526362	0.312905	0.00786065	4.54865	4.14415	4.85795	4.12354
Derl2	0.792567	0.612203	0.0482445	5.32899e-05	0.206623	0.0021747	6.78668	6.45129	6.83187	6.12395
Slc13a5	1.36325	1.6172	0.200354	0.00321256	0.523999	0.026327	0.293516	0.740564	0.329792	1.02329
Spns2	0.750975	0.620855	0.154679	0.00112137	0.446889	0.0127269	4.19187	3.77871	4.56272	3.87505
Cyb5d2	0.853115	0.625144	0.220627	0.000948386	0.557301	0.011411	4.23003	4.00084	4.63581	3.95807
Cluh	0.704994	0.656436	0.000226634	0.00030196	0.00646994	0.00554435	8.775	8.27068	8.5884	7.98113
Hic1	1.20199	1.67655	0.348879	0.019027	0.690345	0.0923518	1.48771	1.75313	1.13526	1.88075
Rilp	0.678051	0.649739	0.0117861	0.000452124	0.0805414	0.00707341	4.3682	3.80766	4.3449	3.72284
Slc43a2	1.43715	1.67197	0.0920148	0.00420688	0.317376	0.0316052	3.90597	4.42918	4.18158	4.92313
Myo1c	1.14981	1.62483	0.511585	0.000401566	0.892791	0.00658399	4.11577	4.31716	4.12436	4.82465
Abr	1.59662	2.5884	0.1156	3.53297e-05	0.371125	0.00169573	1.98442	2.65944	1.63815	3.01021
Tnfaip1	1.40164	1.51309	0.00292367	9.84913e-05	0.0323477	0.0029814	5.64166	6.12878	5.60258	6.20007
Crlf3	1.12528	1.70633	0.0983471	0.000773181	0.332808	0.00999511	3.43017	3.60045	3.134	3.9049
5730455P16Rik	0.777841	0.658936	0.00194879	7.03298e-05	0.0247662	0.00249606	4.52025	4.1578	4.6642	4.06241
Slfn9	1.30904	2.43261	0.277844	0.00233659	0.650781	0.0208912	1.17916	1.56767	0.927871	2.21038
Slfn10-ps	1.62025	2.13036	0.0565657	0.000608807	0.230238	0.00855416	0.160227	0.856442	0.228197	1.3193
Slfn4	1.83591	2.07858	0.0129793	0.00561745	0.086043	0.0386995	0	0.876492	0.0408057	1.0964
Ccl9	1.08474	1.55601	0.55046	0.00225727	0.937242	0.0204542	4.88845	5.0058	4.69585	5.3337
Ggnbp2os	0.738574	0.512134	0.0762289	0.00509417	0.279163	0.0360494	2.5417	2.10452	2.94034	1.97493
Usp32	0.916243	0.660528	0.239626	0.00144754	0.590603	0.0149427	3.71438	3.58818	4.06402	3.46571
Brip1os	0.891482	0.599502	0.417433	0.0037875	0.779758	0.0294229	3.34273	3.17701	3.13636	2.39819
Ypel2	0.760409	0.561118	0.0725447	0.000193406	0.270108	0.00431733	5.23183	4.83668	5.11321	4.27959
Smg8	0.960504	0.645977	0.804953	0.0129795	0.99999	0.0700648	2.70801	2.64987	3.11316	2.48272
1110028F11Rik	1.48083	1.85132	0.0174422	0.00917348	0.103913	0.0546372	3.02632	3.59272	3.01268	3.90123
Akap1	0.818984	0.648943	0.0280687	0.00224856	0.143657	0.0204097	6.03173	5.74364	6.07125	5.44741
Trim25	0.948717	1.52403	0.54784	0.00142523	0.934389	0.0147476	6.37059	6.29464	6.31754	6.92543
Tob1	0.945209	0.631697	0.762458	0.00646254	0.99999	0.0426873	6.13474	6.05345	6.27512	5.61242
Ngfr	1.11953	1.96508	0.351125	0.000512062	0.693272	0.00772453	3.03181	3.1947	2.34614	3.32073
Abi3	1.3567	2.08421	0.0419473	9.06376e-05	0.187163	0.00285341	3.77298	4.21309	3.72385	4.78335
Snx11	0.793303	1.50464	0.210857	0.00604976	0.541254	0.0408262	3.44572	3.11166	2.77323	3.36265
D030028A08Rik	1.03225	1.8333	0.853798	0.00427106	0.99999	0.0318742	1.86344	1.90923	1.02595	1.90039
Osbpl7	1.2879	2.14826	0.381596	0.00039856	0.735214	0.00655316	1.58315	1.94816	1.27597	2.37914
Fbxl20	1.09832	0.617024	0.387502	0.00131527	0.742537	0.0140468	4.66521	4.8005	5.25519	4.55859
Gm12359	1.02496	0.645505	0.864155	0.00119956	0.99999	0.0132676	2.15942	2.19499	2.32093	1.68943
Tns4	1.36374	1.52254	0.079582	0.0328673	0.286816	0.137742	0.871944	1.31951	0.955558	1.56204
Hap1	0.908166	2.04759	0.390634	0.000726015	0.746449	0.00963139	1.15189	1.01292	0.410571	1.4445
P3h4	0.93278	1.94667	0.800044	7.42017e-06	0.99999	0.000735134	1.1074	1.00701	0.777426	1.73843
Fkbp10	1.45425	1.66107	0.16414	0.0098217	0.462205	0.0573968	0.290969	0.831241	0.384349	1.11646
Acly	0.735573	0.534696	0.0527969	0.00163261	0.21949	0.0163485	7.06942	6.62636	6.78389	5.88069
Tubg1	0.701608	0.636952	0.000502164	0.000679148	0.010547	0.00915042	4.83518	4.32392	4.83965	4.18891
Plekhh3	1.12468	0.569223	0.35756	6.61061e-05	0.702567	0.00241656	3.26931	3.43883	3.62462	2.81169
G6pc	0.547995	0.266232	0.0524751	0.000134762	0.218688	0.0035735	9.58161	8.71384	9.60279	7.69355
Vat1	1.57661	1.76576	0.0854714	0.0196177	0.301339	0.0944459	2.22049	2.87731	2.6056	3.42589
Tmem106a	1.22625	2.47788	0.135539	0.000768457	0.413936	0.00995062	3.60527	3.89952	3.31278	4.62189
Dusp3	1.27573	1.60407	0.0903665	0.00116194	0.313455	0.0130121	5.5942	5.94552	5.75451	6.43625
Nags	0.690003	0.63332	0.0057344	0.000107704	0.0501346	0.00317413	5.64712	5.11179	5.36618	4.70718
Grn	1.24372	1.77572	0.105181	0.000493697	0.347745	0.00754737	7.65732	7.97198	7.81428	8.64268
Mrc2	1.27121	1.80784	0.154311	2.99399e-05	0.446238	0.00154731	0.52806	0.874257	0.530229	1.3845
Cd79b	0.86547	1.76726	0.32523	0.000125928	0.686874	0.00343711	0.934112	0.725668	0.236516	1.05803
Milr1	1.31657	1.65975	0.361779	0.0451866	0.708881	0.173346	1.38702	1.7838	1.58105	2.31201
Apoh	0.823971	0.624409	0.0746333	0.00044388	0.27513	0.00699611	10.0343	9.75492	10.1687	9.48924
Kcnj2	1.33074	2.26949	0.232994	0.0395978	0.579795	0.157727	1.05667	1.4689	0.71723	1.8996
Cd300e	1.63925	1.72504	0.0683063	0.00326583	0.260194	0.0266058	0.724131	1.43716	1.10491	1.89154
Hn1	1.25193	2.14198	0.162393	0.000420667	0.459898	0.00677315	3.30066	3.62481	3.04906	4.14801
Trim47	2.05223	2.54154	0.074638	0.0028409	0.27513	0.0240428	2.81543	3.85262	2.60931	3.95502
Mxra7	1.36869	1.91665	0.108804	0.000486809	0.355734	0.00747932	1.36565	1.81845	1.37734	2.31592
Sec14l1	1.13254	1.52722	0.338264	0.0182046	0.686874	0.0894873	4.41603	4.59559	4.35849	4.9694
Cbx4	1.22437	0.606701	0.027333	0.000530391	0.141039	0.00788083	5.05875	5.35079	5.52108	4.80014
Slc26a11	1.00302	0.633302	0.979566	0.0342368	0.99999	0.141606	2.99071	2.99505	3.04855	2.38951
Sirt7	0.699881	0.586509	5.75385e-05	3.55513e-05	0.00300361	0.00169573	5.53739	5.02257	5.62264	4.85286
Fasn	0.727509	0.506838	0.131029	0.0478541	0.40572	0.180838	8.5271	8.06813	7.9915	7.0111
Sectm1a	1.35792	1.97183	0.295885	0.00669518	0.679436	0.0437857	1.3207	1.76209	0.876814	1.85635
Metrnl	1.26833	2.02649	0.16366	0.00653118	0.461187	0.0429666	2.62962	2.97255	2.37645	3.39544
Fam49a	1.40778	1.91198	0.192994	0.000769003	0.511084	0.00995216	2.60494	3.09836	2.42125	3.35632
Pqlc3	1.02526	1.89415	0.9165	0.0257704	0.99999	0.115738	1.05104	1.08703	0.568202	1.48975
Odc1	1.17153	1.83306	0.189081	2.05781e-06	0.504664	0.000416608	4.76363	4.99203	4.72834	5.60259
Rps7	1.31616	1.61296	0.00296214	8.32571e-06	0.0325919	0.00077103	5.0568	5.45314	4.97929	5.669
Adi1	0.789028	0.65572	0.0289148	0.00352208	0.146378	0.0280633	6.33653	5.99468	6.48452	5.87567
Sntg2	0.525144	0.463244	0.0923833	0.00560711	0.318263	0.038657	1.64831	0.719095	1.89943	0.789272
Dus4l	0.97445	0.548534	0.843668	0.0261658	0.99999	0.116928	2.15678	2.11944	2.26578	1.39944
Gdap10	1.26795	1.73749	0.20889	0.00111358	0.537747	0.0126802	2.49439	2.83689	2.70947	3.50648
9130015A21Rik	1.45762	2.34046	0.00395151	0.000850859	0.0392369	0.0106618	0.0390171	0.582635	0	1.2268
1700047I17Rik2	1.50424	1.70413	0.0685983	2.21871e-05	0.261093	0.0012914	2.87224	3.46128	2.8132	3.58223
Mia2	0.78506	0.605117	0.0531774	0.000170438	0.220508	0.00403581	5.68573	5.33661	5.8855	5.16079
Rtn1	1.12611	1.68918	0.57958	0.00487968	0.970123	0.034935	1.53758	1.70893	1.64669	2.40301
2210039B01Rik	0.878238	0.578436	0.463654	3.03418e-05	0.836093	0.00155059	1.49753	1.31021	1.88992	1.10015
Rplp2-ps1	1.14094	1.50174	0.00632166	0.000130692	0.053365	0.00351359	8.74647	8.93669	8.64398	9.23062
Akap5	1.42381	1.66602	0.0124354	0.000502777	0.0834959	0.0076308	3.0566	3.56636	3.10986	3.84626
Gphn	0.91475	0.634319	0.2201	0.000178689	0.556512	0.00416988	6.48554	6.35699	6.65022	5.99351
Tmem229b	1.18065	2.18966	0.204951	0.00129002	0.531239	0.0138791	1.33097	1.57055	0.978926	2.10963
Actn1	1.40507	1.53461	0.00951388	0.0108578	0.07079	0.0615515	5.91781	6.40845	5.81913	6.43701
Gm20337	0.834459	0.526182	0.28656	0.00367144	0.66504	0.0288194	0.977838	0.716751	1.27648	0.350114
Npc2	1.16064	1.55979	0.0770329	6.05177e-05	0.281141	0.00231142	6.89635	7.11127	6.75681	7.39817
Acyp1	0.704033	0.575079	0.0768667	0.00505564	0.280723	0.0358639	3.08094	2.57466	3.35581	2.55764
Tgfb3	1.12627	1.59156	0.623102	0.0293085	0.99999	0.126574	0.833852	1.0054	0.998549	1.669
Vash1	1.04794	1.5515	0.819689	0.0410711	0.99999	0.161789	1.39174	1.4593	1.20235	1.83602
Flrt2	1.0518	2.74244	0.82457	0.000435642	0.99999	0.00692813	1.19933	1.27219	0.370713	1.82617
Galc	1.16818	1.71927	0.304409	0.000414971	0.686874	0.0067308	1.88509	2.10935	1.7787	2.56049
Kcnk13	1.37096	1.69921	0.0389887	0.0291322	0.178995	0.12607	0.512288	0.96747	0.534405	1.29927
Btbd7	0.882787	0.656303	0.0723421	0.0324365	0.269785	0.136636	3.44995	3.27008	3.37054	2.76297
Serpina1b	0.681097	0.604463	0.00231517	0.00078522	0.0277987	0.0101074	12.8118	12.2578	12.8137	12.0875
Serpina3f	1.85162	1.52452	0.117872	0.0317289	0.376394	0.134531	1.50347	2.39226	2.24804	2.8564
Eml1	1.00766	1.74031	0.957141	0.0102205	0.99999	0.0589284	1.50296	1.51397	1.27701	2.07635
Evl	1.96597	4.18748	0.0528387	0.000326891	0.219559	0.00579199	1.49135	2.46659	1.46974	3.53582
Degs2	1.93051	3.87595	0.0849395	0.000358408	0.299994	0.00613112	1.46294	2.41192	1.50983	3.46438
Dlk1	1.34226	0.584363	0.233857	0.0334292	0.581073	0.13953	0	0.424666	1.00075	0.225686
Dync1h1	1.2279	1.6089	0.0585454	0.00529032	0.235986	0.0369766	6.42354	6.71974	6.32852	7.01459
Traf3	1.3066	1.67845	0.0579759	0.00152581	0.234339	0.015533	3.7259	4.11171	3.35442	4.10155
Exoc3l4	0.894337	2.00785	0.605784	0.000677836	0.998252	0.00913949	1.62645	1.46534	0.950895	1.95654
Tnfaip2	0.898788	2.08777	0.411412	0.000211319	0.772148	0.00450543	5.55218	5.39823	4.51238	5.57434
Snora28	0.649159	0.503841	0.0237765	0.00717034	0.128048	0.0457746	0.905426	0.282069	1.06818	0.0792168
Ckb	1.38487	1.86435	0.0302507	0.00504704	0.151266	0.0358248	2.9789	3.44864	2.85106	3.74973
Xrcc3	0.636802	0.57703	0.0518564	0.000879961	0.216982	0.0108743	1.69897	1.04789	1.75459	0.96131
Zfyve21	0.726092	0.623515	0.0123803	0.0013121	0.0832495	0.0140387	5.25883	4.79706	5.37436	4.69286
Inf2	1.12726	1.55225	0.300425	0.000245281	0.686408	0.00492976	4.60618	4.77901	4.5871	5.22146
Siva1	1.09803	1.69027	0.535285	0.00563973	0.920882	0.0387556	3.25187	3.3868	3.03285	3.7901
Akt1	1.1206	1.59318	0.147797	1.68977e-05	0.432941	0.00112445	6.01012	6.17439	5.82691	6.49882
Pld4	1.16265	2.16555	0.450015	0.00122124	0.819961	0.0134027	2.41543	2.63286	2.36418	3.47892
Pacs2	1.22052	1.57174	0.0527524	0.000569276	0.219357	0.00821691	3.40163	3.68912	3.60115	4.25351
Crip1	2.06997	3.26201	0.0825499	4.22937e-05	0.293693	0.0019083	2.0593	3.10891	1.935	3.64077
Cdca7l	1.59682	1.87452	0.0220813	0.00217219	0.122056	0.0199205	0.076021	0.751223	0.264195	1.17072
Akr1c14	0.885815	0.614666	0.410771	0.000728014	0.771567	0.00964557	5.84078	5.66586	5.89537	5.19325
Akr1e1	0.688754	0.624596	0.00286239	0.000195718	0.0318218	0.00433542	5.13649	4.59855	5.29722	4.61821
Gpr137b-ps	1.73132	3.04409	0.0510769	0.00318446	0.214885	0.0261369	1.16005	1.95192	1.0904	2.69641
Nid1	1.52921	2.42763	0.159396	0.00552469	0.454117	0.0382019	3.41011	4.02289	3.43685	4.7164
Gli3	1.31954	1.55081	0.255531	0.0219615	0.614975	0.102734	0.779197	1.17924	0.378814	1.01183
Inhba	0.839309	1.94092	0.550797	0.0118987	0.937434	0.0658799	3.62521	3.37248	1.59534	2.55208
Stard3nl	1.16367	1.74536	0.149221	0.00272599	0.435578	0.0233247	3.05083	3.26951	2.54455	3.34808
Gpr141	1.99355	1.88318	0.0862717	0.0199465	0.30341	0.0956104	0.101392	1.09673	0.0897532	1.00292
Elmo1	1.69679	1.94283	0.0541177	0.00518041	0.22328	0.0365043	0.879848	1.64265	1.12004	2.0782
Zkscan3	0.92855	0.629114	0.451392	0.000358762	0.821039	0.00613267	5.15822	5.05127	5.39441	4.7258
Hist1h2ag	1.54711	1.67196	0.0199342	0.0100085	0.113557	0.0581238	0.30411	0.933683	0.411133	1.15267
Hist1h4h	1.37426	1.76446	0.0229858	0.00523731	0.1253	0.0367469	2.70283	3.16148	2.86101	3.68023
Hist1h2ae	1.35828	1.72187	0.0985298	0.0167069	0.333201	0.0842197	0.825136	1.26692	0.843253	1.62723
Hist1h2ad	1.11971	1.59558	0.502199	8.30456e-05	0.882295	0.00274251	0.805237	0.968363	0.583322	1.2574
Sox4	0.980829	2.85799	0.941029	0.0110705	0.99999	0.0625286	2.45439	2.42646	2.00883	3.52383
Gmds	1.05074	1.61635	0.831956	0.0100846	0.99999	0.0583685	1.20874	1.28015	0.902661	1.5954
Nqo2	0.671612	0.609728	0.0104919	0.00163701	0.0751621	0.0163786	6.8086	6.2343	6.93513	6.22136
Tubb2a	1.2227	2.42235	0.173751	0.00706885	0.478343	0.0454381	7.37217	7.66224	6.47427	7.75068
Tubb2b	1.67895	7.26735	0.155368	0.0338975	0.44796	0.140728	1.76049	2.50806	1.14699	4.00842
Psmg4	1.37815	1.70077	0.00962034	0.00211575	0.0713087	0.0195704	3.74383	4.20656	3.56662	4.33281
Rpp40	0.69529	0.605943	0.00444394	0.00165209	0.0422129	0.016494	3.41161	2.88729	3.4514	2.72866
Nedd9	1.57246	2.4031	0.0664611	0.00670065	0.255681	0.0437891	2.43031	3.08334	2.41724	3.68213
Adtrp	0.671327	0.546259	0.000760603	7.47189e-06	0.0134972	0.000737121	7.48541	6.9105	7.71351	6.84117
Cd83	1.26046	2.42989	0.271604	0.00734663	0.639964	0.0465807	2.14657	2.48052	1.58538	2.86627
Fam120aos	0.670528	0.548961	0.0615906	8.89343e-05	0.243673	0.00282448	3.76644	3.18981	3.74677	2.88154
Susd3	1.61342	2.97321	0.138784	0.000149154	0.420834	0.00377047	0.353909	1.04403	0.156605	1.72863
Fbxw17	1.47611	1.99026	0.0320303	0.00298613	0.157626	0.024886	0.917749	1.47955	1.11296	2.10591
Gadd45g	0.801368	1.64358	0.777325	0.0247897	0.99999	0.112318	5.91698	5.59752	5.29703	6.01387
Gm2848	1.477	1.87847	0.0211786	0.0481319	0.118586	0.181593	0.0804802	0.643149	0.407826	1.31739
Higd2a	0.720647	0.643924	0.00269116	4.01454e-05	0.0305488	0.00183864	7.47183	6.9992	7.5093	6.87426
Dbn1	1.09932	1.86928	0.63784	0.0108526	0.99999	0.0615369	1.08168	1.21829	0.92807	1.83055
Fbxl21	0.803237	1.74137	0.13607	0.00345609	0.415092	0.0276321	1.99517	1.67906	1.47983	2.28006
Fbp2	1.18881	2.43524	0.0913877	0.00635536	0.315915	0.0422567	0.0804802	0.329992	0.0897532	1.37382
2010111I01Rik	1.3498	1.66476	0.0325837	0.00260283	0.159218	0.0225553	3.49208	3.92482	3.56518	4.30049
Slc35d2	0.711625	0.643692	0.0123012	0.00585786	0.0829042	0.039843	5.75403	5.26322	5.42743	4.79187
Zfp367	0.925311	0.555824	0.522759	0.0199835	0.905639	0.0957319	4.1917	4.07971	4.70242	3.85512
Cdc14b	0.813835	0.590951	0.0456248	7.45527e-05	0.198751	0.00259222	5.5849	5.28771	5.86725	5.10836
Zfp729b	0.890198	0.50541	0.254236	0.000409878	0.612936	0.00667418	2.65631	2.48851	3.3804	2.39592
Zfp85os	0.703173	0.654863	0.0281665	0.0322283	0.14389	0.135906	1.40792	0.899871	1.58194	0.97121
Zfp85	0.922432	0.593718	0.622574	0.0162994	0.99999	0.0825747	0.777841	0.661355	1.39049	0.638343
Spata9	0.749722	0.545544	0.0058267	0.0193017	0.0505241	0.0932983	1.2139	0.798329	1.55338	0.679152
Mblac2	0.699597	0.574616	0.132947	0.00442808	0.409103	0.0326568	3.31889	2.80348	3.23699	2.43766
Rps23	1.30075	1.6205	0.0398628	0.0036533	0.181906	0.0287255	7.23345	7.61279	7.371	8.06744
Mtx3	0.745731	0.642	0.0557237	0.0237901	0.227967	0.109105	3.13292	2.70965	3.28575	2.64639
Bhmt	1.03731	0.613016	0.850136	0.00216641	0.99999	0.019889	11.0311	11.0839	11.2156	10.5096
Mrps27	0.788506	0.57701	0.0590126	0.000269626	0.237294	0.00519789	4.06226	3.71945	4.00127	3.20794
Naip5	1.27169	1.65457	0.225264	0.0184356	0.564786	0.0901906	1.14578	1.49253	1.36006	2.08651
Naip6	1.2056	2.49417	0.503497	0.000345987	0.883776	0.00598905	1.28663	1.55639	1.11637	2.43493
Naip1	1.26507	1.52447	0.202477	0.0323491	0.527256	0.136317	0.539732	0.878947	0.438711	1.04702
Zswim6	1.25093	1.68369	0.192638	0.000288476	0.510566	0.00542542	3.82706	4.15006	3.64673	4.39835
Elovl7	5.43251	5.48479	0.07338	0.00373546	0.272195	0.0291647	0.117527	2.55915	0.568777	3.02421
Gpx8	1.3253	2.20755	0.225564	0.000136258	0.565416	0.00359678	0.593353	0.999677	0.328221	1.47067
Nnt	1.35823	1.75576	0.0349049	7.49458e-05	0.166445	0.00260043	4.83265	5.27437	4.93183	5.74393
Gm21188	1.21486	2.0069	0.0783533	0.0004992	0.283922	0.00760129	0	0.280791	0	1.00497
Flnb	1.30931	1.89324	0.0502119	3.04401e-05	0.212436	0.00155059	5.00159	5.39039	5.07125	5.9921
Ngly1	0.875414	0.656936	0.185418	0.0017617	0.498426	0.017129	4.59941	4.40745	4.58766	3.98148
Kcnk5	0.793763	0.348364	0.0992223	0.00015115	0.334699	0.0037962	4.21672	3.8835	5.61511	4.09378
Fam149b	0.726056	0.636856	0.0171273	0.0047702	0.102614	0.0344317	3.47824	3.0164	3.58667	2.93571
Zswim8	0.891513	0.635857	0.3302	0.00471062	0.686874	0.0341659	4.96188	4.79621	4.78923	4.13601
Plau	1.53581	1.72358	0.136542	0.0461846	0.415909	0.176185	0.678596	1.29759	1.13781	1.92321
Adk	0.670641	0.665864	0.001093	0.000196269	0.0169648	0.00433542	9.43867	8.86228	9.52718	8.94048
Comtd1	1.24781	1.76244	0.0123898	0.00310581	0.0832495	0.0256326	2.81371	3.13311	2.77446	3.59203
1700112E06Rik	1.23447	1.56553	0.309693	0.0387053	0.686874	0.155015	0.496707	0.800598	0.364097	1.01075
Lrtm1	2.24534	0.38619	0.0723736	0.0363299	0.26983	0.14808	4.02476	5.19169	5.26588	3.89326
Mustn1	1.49286	1.95215	0.0156901	0.000438231	0.0969082	0.00695025	3.01708	3.59516	3.08452	4.04959
Nt5dc2	1.36131	1.68569	0.0448161	0.000523251	0.196277	0.00782926	4.3207	4.7657	4.46151	5.21485
Arhgap22	1.87956	2.84356	0.0848132	0.00230082	0.299766	0.0206826	0.398436	1.30883	0.626745	2.13444
Gdf2	1.21824	1.56262	0.109668	0.000532622	0.357953	0.00789841	3.78709	4.07189	3.82088	4.46485
Gm3219	0.745141	0.593294	0.012934	0.000609993	0.0858339	0.00856566	5.63973	5.21532	5.65945	4.90627
Rgr	0.700872	0.442883	0.100721	1.10511e-06	0.337992	0.000292377	0.699582	0.186804	1.30001	0.125013
Ptger2	1.43227	1.8412	0.0362588	0.0298655	0.170782	0.128446	0.951372	1.46968	0.959281	1.83992
Txndc16	1.21922	1.87585	0.220312	0.00847766	0.556807	0.0517101	1.49828	1.78424	1.05356	1.96111
Cdkn3	1.89759	2.26192	0.016809	0.000624716	0.101364	0.00868426	0	0.924171	0.0804264	1.25797
Wdhd1	1.23441	1.69031	0.101684	0.00440006	0.339951	0.032542	0.760244	1.06407	0.539995	1.29728
Ap5m1	0.747363	0.599925	0.0151533	0.000289989	0.0949408	0.00543164	3.29453	2.87441	3.5032	2.76605
Rpph1	1.27683	1.53601	0.23296	0.00225785	0.579795	0.0204542	1.04592	1.39848	1.01947	1.63866
Slc39a2	0.725612	0.65962	0.098549	0.0181923	0.333201	0.0894873	1.47905	1.01632	1.25436	0.654067
Gm16617	0.938373	1.56709	0.807018	0.0114844	0.99999	0.0642131	1.39261	1.30084	1.26948	1.91757
Mmp14	1.46257	2.79403	0.0152679	5.40737e-06	0.0953765	0.000638317	4.96726	5.51577	4.20635	5.6887
Ajuba	1.41186	3.24506	0.335152	0.00159065	0.686874	0.0160388	2.82947	3.32707	2.03114	3.72939
Cebpe	0.87571	0.631695	0.3412	0.0045704	0.686874	0.0334301	2.13496	1.94348	2.86764	2.20494
Tgm1	1.37843	3.64177	0.0294237	0.000657541	0.148278	0.00897355	1.46399	1.92701	0.676586	2.54122
Ripk3	1.38409	2.31048	0.04698	1.90827e-05	0.203004	0.00118734	0.706466	1.1754	0.447372	1.65557
Phf11a	1.22724	1.65984	0.171895	0.0200951	0.47517	0.0961673	0.801431	1.09685	0.829407	1.56045
Phf11d	1.44656	2.72879	0.118493	0.00625977	0.377912	0.0418312	1.80401	2.33663	1.98025	3.42851
Rnaseh2b	1.39305	1.79245	0.109958	0.00355	0.358448	0.0282279	2.42503	2.90328	2.18327	3.0252
Ctsb	1.27608	1.64758	0.0503265	0.000496677	0.212727	0.00757774	7.93775	8.28947	8.13771	8.85807
Trim35	1.16456	1.78904	0.222145	0.00166191	0.560162	0.0165451	2.64385	2.86363	2.45775	3.29694
Dpysl2	1.26749	1.63428	0.209895	0.00133593	0.539438	0.0141765	2.52056	2.86253	2.38612	3.09477
Loxl2	1.25616	2.50638	0.311033	0.00023643	0.686874	0.00482433	2.3469	2.67593	2.53195	3.85756
Tnfrsf10b	2.03645	2.03046	0.152738	0.0245902	0.443231	0.111665	0.578176	1.60423	0.963219	1.98502
Pdlim2	1.21455	1.91821	0.333721	0.00141158	0.686874	0.0146657	2.14561	2.42602	1.84188	2.78164
Hr	1.49607	1.86879	0.0459415	0.0360722	0.199591	0.147313	0.793877	1.37505	1.1339	2.036
Dok2	1.29299	3.57675	0.187011	0.00267244	0.500977	0.0230188	2.06014	2.43086	1.37507	3.21371
Kbtbd7	0.88708	0.637368	0.429095	0.00265273	0.794638	0.0228828	3.25467	3.08181	3.39602	2.74622
Pcdh17	1.11041	1.70234	0.67487	0.0134406	0.99999	0.07164	2.46034	2.61144	2.65474	3.42227
Klf12	0.696781	0.51925	0.016755	0.000147844	0.101217	0.00376885	5.62725	5.10603	5.42181	4.47631
Abcc4	1.60947	2.0384	0.19838	0.0179278	0.520121	0.0886567	1.94734	2.63392	2.16829	3.19572
Pcca	0.676864	0.572915	0.000933384	6.96076e-05	0.0153143	0.00248797	5.75346	5.1904	6.02038	5.21678
Dab2	0.879647	1.85833	0.307601	0.000820718	0.686874	0.0104081	4.58895	4.40394	3.7826	4.6766
Nadk2	0.754515	0.622962	0.00585019	0.00021343	0.0506374	0.00453551	6.12236	5.71598	6.16919	5.48641
Ugt3a2	0.723896	0.540489	0.0213534	3.64883e-05	0.119249	0.0017162	7.05548	6.58933	7.38725	6.49958
Il7r	2.62308	2.49766	0.0815642	0.00173852	0.291657	0.0169925	0.608231	1.99949	1.10918	2.42975
Agxt2	0.84837	0.663918	0.270131	0.0013964	0.637526	0.0145935	3.85495	3.61771	4.20226	3.61134
Tars	0.936651	0.641778	0.30381	0.000104592	0.686874	0.00311112	7.80971	7.7153	7.55844	6.91859
Acot10	1.62912	1.97701	0.168931	0.00052569	0.469955	0.00785566	0.409918	1.11401	0.537579	1.5209
Ankrd33b	0.772564	0.522963	0.076236	0.0030151	0.279163	0.0250975	4.06138	3.6891	4.29929	3.36407
Fam173b	1.15179	1.5699	0.261004	5.28485e-05	0.624148	0.00217052	4.13534	4.33922	4.0456	4.69628
Matn2	1.20859	2.24074	0.248654	0.00714447	0.604485	0.045672	0.890917	1.16424	0.568985	1.73296
Dcstamp	1.25052	1.93711	0.0631366	0.00726721	0.247341	0.0462535	0	0.32253	0.154759	1.10866
Trps1	1.26029	2.36465	0.42637	0.00523968	0.790787	0.0367469	1.48408	1.81783	1.19908	2.4407
Derl1	1.33471	1.50096	0.000783492	3.04871e-07	0.0137256	0.000196751	7.05481	7.47134	7.09679	7.68268
Myc	2.81946	3.35255	0.0865257	0.0114845	0.303831	0.0642131	1.32023	2.81565	0.800997	2.54626
Pvt1	1.07028	1.76459	0.740956	0.00166431	0.99999	0.0165451	1.71878	1.81677	0.99806	1.81739
Asap1	1.07938	1.53377	0.378789	0.00359906	0.731379	0.0284609	4.7516	4.8618	4.34458	4.96166
Trappc9	0.725396	0.614854	0.0790161	0.000146139	0.285616	0.00375542	3.78406	3.3209	3.90658	3.2049
Ptp4a3	1.21126	1.8436	0.268128	0.0123992	0.634341	0.0677491	2.25892	2.53544	2.22802	3.11055
Them6	1.08325	1.57731	0.548434	0.0343899	0.934815	0.142012	1.99145	2.10682	1.89675	2.55421
Lynx1	1.33003	1.7405	0.0905191	0.0438152	0.313891	0.169595	0.281197	0.692655	0.296081	1.09559
Ly6d	10.2076	21.8418	0.133633	0.00271887	0.410399	0.0232809	0.973256	4.32482	2.90868	7.3577
Eppk1	1.37737	2.09423	0.00581082	0.001113	0.0504804	0.0126802	4.55371	5.01563	4.19949	5.26591
Plec	1.29433	1.52318	0.0111131	6.43414e-05	0.0775355	0.0023665	5.60976	5.98196	5.58639	6.19348
Slc39a4	1.12176	1.52136	0.563801	0.049106	0.952134	0.184383	5.77754	5.9433	5.76533	6.37069
Recql4	0.822391	0.606591	0.194953	0.00303898	0.51438	0.025233	1.95744	1.67534	2.19971	1.47851
C030006K11Rik	0.778457	0.661871	0.0364169	0.0111164	0.171354	0.0627423	4.55512	4.19381	4.65682	4.06144
Myh9	1.26737	2.02545	0.0693791	3.48999e-06	0.263118	0.000516665	7.04532	7.38715	6.73077	7.74901
Il2rb	1.29729	1.59921	0.327747	0.0393486	0.686874	0.156938	1.49121	1.86671	1.35704	2.0344
C1qtnf6	1.38694	1.72216	0.0588705	0.000920889	0.237009	0.0112017	0.358986	0.830891	0.392935	1.17715
Syngr1	1.15665	2.15473	0.62197	0.00478881	0.99999	0.0344966	0.974592	1.18455	0.79501	1.90252
Cyp2d22	0.678895	0.473228	0.0144825	1.91326e-05	0.0926835	0.00118734	7.23019	6.67145	7.40478	6.32539
Cyp2d12	0.89894	0.571803	0.62609	0.00695848	0.99999	0.0450146	2.82904	2.67534	2.92575	2.11934
Cyp2d26	0.771349	0.616567	0.0508921	0.00132028	0.21434	0.0140808	9.26447	8.88993	9.30293	8.60526
Scube1	1.39934	2.28349	0.114884	0.000942317	0.369541	0.0113524	0.120547	0.605294	0.0408057	1.23205
Parvb	1.24017	1.55676	0.174395	0.0142303	0.479605	0.0746868	2.00324	2.31378	1.88443	2.52297
Fam118a	1.45758	2.1086	0.16043	0.000366296	0.455727	0.00618875	1.20908	1.75266	0.55533	1.63161
Ppara	0.873066	0.638581	0.329782	0.000348219	0.686874	0.00600981	8.64596	8.45012	9.4756	8.82854
Cdpf1	1.48161	1.51213	0.0823055	0.0177076	0.293227	0.0878848	1.90438	2.47154	1.99027	2.58685
Ttc38	0.73323	0.663614	0.0109968	8.01839e-05	0.0770754	0.00269386	5.94369	5.49603	6.27035	5.67876
Fam19a5	1.0246	0.623001	0.902602	0.00062362	0.99999	0.00868426	1.27977	1.31483	2.36628	1.68359
C230037L18Rik	0.977439	1.8526	0.890644	0.0115071	0.99999	0.0642437	0.423864	0.390943	0.523165	1.41271
Cpne8	1.76317	1.65255	0.119011	0.00148396	0.378836	0.015247	2.14027	2.95844	1.9765	2.70119
Hdac7	1.10281	1.51729	0.323307	0.000741991	0.686874	0.00975991	5.05521	5.19639	5.01125	5.61275
Tuba1a	1.6486	2.31695	0.0520781	4.5211e-05	0.217525	0.0019898	3.37155	4.0928	3.42962	4.64185
Gpd1	0.680922	0.545101	0.00253595	2.68476e-05	0.029418	0.00143364	7.83666	7.28222	8.12646	7.25106
Cers5	1.05983	1.83567	0.769919	0.00182564	0.99999	0.0175328	2.32775	2.41157	1.89884	2.77515
Slc11a2	1.18413	1.69348	0.198474	5.83208e-05	0.520309	0.00225178	5.23051	5.47433	4.60641	5.36639
C330013E15Rik	0.756995	0.6288	0.147469	0.00283666	0.432252	0.0240183	2.26376	1.86211	1.74021	1.07088
Acvrl1	1.20764	2.33029	0.373995	0.00093219	0.725061	0.0112979	1.70293	1.97512	1.1942	2.41471
Krt8	1.59152	2.21258	0.166017	0.00243107	0.465014	0.0214883	6.56499	7.2354	6.65407	7.7998
Itgb7	1.15848	1.96909	0.585982	0.000292855	0.97735	0.00544959	1.20349	1.41573	0.830171	1.8077
Pde1b	1.2522	1.73068	0.183355	0.00120153	0.495105	0.013283	0.909409	1.23387	0.769654	1.56099
1700037C18Rik	1.13148	1.79647	0.426532	0.0100857	0.791023	0.0583685	0.576573	0.75478	0.391531	1.2367
Ppl	1.3226	2.62565	0.416002	0.00602819	0.778065	0.0407402	2.55387	2.95725	2.90371	4.29638
Mettl22	0.682486	0.62487	0.000714498	0.0063347	0.0129758	0.0421866	2.55618	2.00505	2.64469	1.96631
Emp2	1.47975	2.28588	0.11712	1.37489e-05	0.374611	0.00101698	2.85998	3.42534	2.48718	3.67994
Clec16a	0.738969	0.663131	0.0295097	0.0020387	0.148614	0.0190247	2.73517	2.29876	2.67231	2.07968
Litaf	1.3424	1.55143	0.000305782	5.65744e-06	0.00781473	0.000645669	6.13177	6.55658	5.86113	6.49473
Spidr	1.22546	2.1421	0.20305	0.00168535	0.528085	0.016683	1.81717	2.11049	1.55384	2.65286
Rpl31-ps12	1.07389	1.73469	0.505447	0.00483963	0.885731	0.0347338	4.33582	4.43867	4.12761	4.92229
Prodh	0.742906	0.567728	0.0406688	0.000244776	0.183951	0.00492556	6.12887	5.70013	6.52631	5.70959
Klhl6	1.39637	1.64366	0.0466525	0.0036438	0.201814	0.0286895	1.83339	2.31507	1.7449	2.46182
Klhl24	1.19695	0.649768	0.0501716	0.000576913	0.212304	0.00825549	4.90452	5.16388	5.82623	5.20422
Abcc5	1.75481	2.18194	0.0641844	0.000311761	0.250141	0.00562232	2.52544	3.33676	2.72872	3.85433
Camk2n2	1.65189	1.90461	0.0779471	0.00147836	0.283071	0.0152028	1.61226	2.33638	1.66548	2.59497
2510009E07Rik	1.12194	1.63273	0.298659	0.000662977	0.683446	0.0090055	3.39814	3.56414	3.30406	4.01135
Tmem41a	0.996646	1.54204	0.985273	0.0110633	0.99999	0.0625095	3.33627	3.33142	3.56773	4.19257
Dgkg	1.38148	2.12347	0.0899416	0.012822	0.312401	0.0694559	0.152749	0.618963	0.192727	1.27915
Hrg	0.698915	0.640423	0.00189146	0.00137977	0.0243445	0.0144832	8.52608	8.00927	8.6524	8.00949
Masp1	0.898608	0.655989	0.505869	0.00604093	0.886199	0.0407903	2.33195	2.17772	2.412	1.80374
Bcl6	0.671124	0.342789	0.137564	0.00230069	0.418117	0.0206826	4.24363	3.66828	4.86746	3.32285
Cldn1	0.856218	0.501146	0.490759	1.35732e-05	0.86783	0.00100962	6.18841	5.96446	5.56719	4.57049
Il1rap	0.710236	0.649212	0.028263	0.0246823	0.144225	0.111975	4.15003	3.6564	3.94438	3.32114
Tctex1d2	0.997442	1.7807	0.986171	0.020074	0.99999	0.0960861	1.67874	1.67505	0.871945	1.70439
Tfrc	1.25235	1.86156	0.216244	0.000953503	0.550174	0.0114482	4.61688	4.94151	3.64986	4.54638
Tnk2	0.710259	0.593994	0.0159038	4.74899e-05	0.0977486	0.00203383	5.02926	4.53567	5.04465	4.29317
Iqcg	1.32933	1.6917	0.0102385	0.00448803	0.0739832	0.0329727	2.30242	2.71312	2.0508	2.80927
Sema5b	0.421326	0.519604	0.0847387	0.0191945	0.299632	0.0929227	2.54926	1.30227	3.25458	2.31006
Parp14	1.35407	2.48835	0.0106911	0.00241758	0.0758807	0.0213853	4.78379	5.22109	4.40091	5.7161
Fstl1	1.55025	2.52686	0.210563	0.00245834	0.540618	0.0216308	3.25685	3.88935	3.26293	4.60028
Nr1i2	0.780314	0.556605	0.0359194	0.000124168	0.169709	0.00342116	6.31712	5.95925	6.84826	6.00298
Arhgap31	1.35644	1.58379	0.132674	0.013964	0.40875	0.0737375	2.29716	2.73699	2.61542	3.2788
Atp6v1a	1.27475	1.51234	0.0282255	0.00151853	0.144111	0.0154859	6.33283	6.68305	6.54457	7.14135
Gm608	0.851515	0.590945	0.128167	4.20493e-06	0.399891	0.000566249	4.97342	4.74153	5.39581	4.63691
Cd200r1	1.27333	2.01091	0.196435	0.00170589	0.517003	0.0167793	0.6837	1.03231	0.541069	1.54892
Ccdc80	1.56436	3.76027	0.127416	4.58225e-05	0.398456	0.00200534	3.97083	4.6164	3.90186	5.81269
Phldb2	0.979272	1.73332	0.81124	0.00094685	0.99999	0.0113984	5.68526	5.65504	5.13334	5.92688
Pvrl3	0.731141	0.584654	0.00762384	1.24624e-05	0.0608704	0.000960635	5.99215	5.54037	5.77915	5.00481
Retnlg	1.44673	2.4083	0.0686975	0.00625746	0.261385	0.0418278	0.101392	0.634186	0	1.26801
Dzip3	1.32594	1.56111	0.0108549	0.00699468	0.076471	0.0451734	2.52352	2.93053	2.43458	3.07716
C330027C09Rik	2.0341	1.87817	0.0580954	0.0158425	0.2347	0.0806784	0.6941	1.71849	0.829004	1.73833
Filip1l	1.33462	2.72243	0.0896179	0.00360489	0.311508	0.0284795	3.94301	4.35944	3.52103	4.96592
Dcbld2	0.903147	1.69658	0.482994	0.00129926	0.858796	0.0139463	2.77306	2.62609	2.14311	2.90575
Nsun3	0.737206	0.657163	0.145492	0.000478498	0.428239	0.00738263	0.865961	0.4261	1.04523	0.439551
Zfp654	0.709299	0.636926	0.140308	0.0272229	0.42349	0.120039	3.24066	2.74513	3.06684	2.41603
Chmp2b	1.34717	1.56211	0.0665243	0.000642722	0.255792	0.00884912	5.24524	5.67518	5.30414	5.94763
Robo2	1.32979	1.59661	0.294582	0.00915141	0.677675	0.0545862	1.61724	2.02844	1.68262	2.35763
Olig1	0.620602	0.467142	0.0721353	0.00777045	0.269402	0.0484498	3.73321	3.04495	4.19826	3.10019
Tmem50b	0.897627	1.56734	0.523871	0.00985743	0.906426	0.057519	2.42806	2.27225	2.12831	2.77663
Rcan1	1.29429	1.80305	0.0973964	0.00452231	0.330214	0.0331588	4.53782	4.90998	4.35317	5.20361
Runx1	1.58609	3.14867	0.199103	0.000151996	0.521458	0.00380104	1.05768	1.72316	0.852859	2.5076
Cbr3	4.38751	5.11195	0.133671	0.0376395	0.410464	0.152087	1.122	3.25541	1.79758	4.15145
Wrb	0.966197	1.57792	0.82716	0.00901753	0.99999	0.0540964	2.50853	2.45892	1.85489	2.51291
Mx2	1.13208	1.76312	0.480218	0.0415541	0.855755	0.163257	2.65676	2.83573	2.51416	3.3323
Dynlt1a	1.2593	1.75504	0.00137707	0.000570704	0.0197157	0.0082179	2.9518	3.28443	2.90208	3.71358
Dynlt1b	1.41934	1.73606	0.00963182	0.000576214	0.0713126	0.00825543	2.45035	2.95557	2.5636	3.35942
Dynlt1f	1.14746	1.83352	0.187325	0.00115943	0.5013	0.0129951	2.59709	2.79553	2.41419	3.28881
Dynlt1c	1.33695	1.96867	0.00853603	0.000903984	0.0657817	0.0110597	3.25959	3.67853	3.16018	4.13741
Ezr	1.07622	2.01894	0.715627	0.00212733	0.99999	0.0196463	3.19866	3.30464	2.78546	3.79906
Plg	0.701625	0.662511	0.00260578	0.00224595	0.0299004	0.0204028	11.1135	10.6023	10.9835	10.3895
Airn	1.31094	3.27876	0.295145	0.0002167	0.678339	0.00458543	1.90084	2.29145	1.12953	2.84267
Zfp960	0.907194	0.658338	0.394275	0.000260673	0.751705	0.00510428	1.79317	1.65265	2.05845	1.45535
Lnpep	1.19398	1.58222	0.395592	0.00113682	0.753327	0.0128234	2.32412	2.5799	2.10377	2.76572
Fpr1	1.17562	2.31354	0.233505	0.0213575	0.580552	0.100494	1.99433	2.22775	1.81046	3.02056
Zfp51	1.11642	1.58639	0.535781	0.0345393	0.921325	0.142554	1.79519	1.95407	1.08896	1.7547
Zfp52	1.18041	1.99286	0.417532	0.00999245	0.779862	0.0580746	0.827896	1.06718	0.410203	1.40504
Zfp942	1.04508	0.656478	0.754302	0.0197234	0.99999	0.0948368	1.89234	1.95596	2.16865	1.56146
Zfp946	0.793636	0.537014	0.0874123	0.000501295	0.306035	0.00762322	3.42085	3.08739	3.37504	2.47807
Pkmyt1	1.7028	1.67072	0.154421	0.029457	0.446391	0.127098	1.53457	2.30248	1.41691	2.15738
Paqr4	1.47387	1.83745	0.246769	0.00768093	0.601919	0.0479945	1.93578	2.49539	1.66476	2.54247
Flywch1	0.790688	0.663112	0.0487333	0.00355171	0.208223	0.0282318	4.14118	3.80236	4.07334	3.48066
Amdhd2	0.98868	1.66713	0.920782	0.0278864	0.99999	0.122154	3.56817	3.55174	3.64741	4.38478
1600002H07Rik	0.748223	0.406285	0.0623894	0.000477898	0.245778	0.00738237	6.22719	5.80873	6.95958	5.66015
Ccnf	0.953921	0.572432	0.748067	0.000187084	0.99999	0.0042536	3.38186	3.3138	4.00054	3.19571
Dusp1	0.996839	0.474996	0.984817	0.0144631	0.99999	0.075474	5.18422	5.17965	6.35467	5.28066
Atp6v0e	1.30074	1.50831	0.000231849	9.64997e-06	0.00653601	0.000832113	5.90957	6.2889	6.09504	6.68798
Crebrf	1.16784	0.617151	0.0220094	0.000334035	0.121875	0.00586773	5.90802	6.13187	6.81915	6.12285
Itpr3	1.32144	1.82983	0.108395	0.00306285	0.354894	0.0253409	1.02167	1.42378	0.72829	1.6
Zfp523	0.700901	0.620228	2.57476e-05	0.000604052	0.00193373	0.00851819	4.22371	3.71099	4.1283	3.43917
Rpl10a	1.25406	1.58572	0.000213702	7.72151e-05	0.00622705	0.0026476	7.1057	7.4323	6.8752	7.54033
Abcg1	1.74056	2.5708	0.0613876	0.0097449	0.243397	0.0571057	2.33005	3.1296	2.28731	3.64953
Gm4432	0.945247	1.53804	0.577435	0.0123185	0.967949	0.0673556	1.97824	1.897	1.35546	1.97655
Zfp871	1.00187	0.580465	0.98432	5.94474e-06	0.99999	0.000662227	6.58051	6.58321	7.13749	6.35277
Zfp101	0.706092	0.535158	0.011386	0.00187985	0.0787349	0.0179549	3.11988	2.61781	3.09654	2.19458
BC051226	0.676112	0.62674	0.0267958	0.00490489	0.139254	0.0350832	3.54128	2.97662	3.43596	2.76189
Rgl2	1.01706	1.7891	0.904554	0.000538167	0.99999	0.00794018	2.73377	2.75817	2.40564	3.24487
H2-DMa	1.27385	2.48772	0.0810237	0.00330964	0.290715	0.0268672	2.28441	2.63361	2.09577	3.41059
H2-Ab1	1.51022	2.17106	0.130608	0.00582348	0.405051	0.0396903	5.27371	5.86847	5.51162	6.63002
H2-Eb1	1.64947	1.96673	0.0727807	0.0114425	0.270814	0.064132	5.31525	6.03725	5.68325	6.65906
Rnf5	0.721465	0.622994	0.09674	0.031541	0.328563	0.133954	6.56501	6.09401	6.61781	5.9351
Agpat1	1.29381	1.64699	0.0266037	0.000431077	0.138534	0.00689808	2.82441	3.19603	2.69923	3.41906
Egfl8	1.28273	1.62938	0.0503757	0.000512658	0.212896	0.00772537	2.6484	3.00761	2.61065	3.31498
Vars	1.335	1.55878	0.0887838	0.00138262	0.309441	0.0145001	3.64174	4.05858	3.48796	4.12838
Clic1	1.43668	1.97142	0.0863625	0.000529424	0.303605	0.00788083	3.16065	3.68338	3.10347	4.08271
Ddah2	0.927988	1.83803	0.356699	0.00434466	0.701407	0.0322552	2.00172	1.89389	1.45594	2.3341
Lst1	1.22948	2.93525	0.433911	0.0054326	0.80012	0.0376883	2.37437	2.67241	1.77695	3.33043
Tnf	1.76254	1.83116	0.109461	0.0062391	0.357392	0.041741	0.0841912	0.901849	0.395336	1.26809
Nfkbil1	1.12152	0.623408	0.491934	0.00222576	0.869181	0.020266	2.01685	2.18231	2.27157	1.58981
Flot1	1.19389	1.91055	0.51808	0.000747896	0.900011	0.00979332	3.98675	4.24242	3.8667	4.80069
H2-T24	1.00789	1.52437	0.966511	0.0208198	0.99999	0.0987423	2.01121	2.02255	1.67842	2.28663
H2-M3	1.57823	2.04637	0.0968714	0.000156559	0.328939	0.00385307	0.825921	1.48423	0.730674	1.76374
H2-M2	2.16581	2.28803	0.0597218	0.0418571	0.239278	0.164115	0.25517	1.37008	0.580852	1.77496
Rn45s	0.688763	0.459492	0.00197	1.59945e-07	0.0249405	0.000186192	16.3698	15.8319	16.3408	15.2189
Runx2	1.59172	2.09281	0.0819775	0.00121313	0.292506	0.0133574	0.254155	0.924738	0.409065	1.47451
Slc35b2	1.31144	1.5297	0.0375821	0.012516	0.174927	0.0682429	4.81274	5.2039	4.29781	4.91106
Srf	1.4561	1.5243	0.000186018	0.00882549	0.00574813	0.0531905	4.19178	4.73388	4.15748	4.76563
Mrps10	0.674208	0.659461	0.00529559	0.00177314	0.0476362	0.0172081	4.69236	4.12363	4.68338	4.08273
Guca1a	1.02852	1.54698	0.905408	0.0105854	0.99999	0.0604484	1.5615	1.60206	1.38237	2.01183
Treml2	1.24947	2.10923	0.372606	0.000281447	0.72334	0.00534038	0.304636	0.625952	0.155682	1.2324
Treml1	1.20907	1.80843	0.580122	0.00994414	0.970775	0.057875	0.218197	0.4921	0.191794	1.04653
Rftn1	1.53603	2.15731	0.259987	0.000332571	0.622803	0.00585697	1.21556	1.83477	1.40542	2.51466
Zfp119b	1.01697	0.646469	0.941581	0.0188414	0.99999	0.0916749	0.970825	0.995099	1.40145	0.772102
Gm16712	1.29686	2.10246	0.296123	0.0224158	0.679746	0.104503	1.01538	1.3904	0.788242	1.86032
Ptprs	0.880922	1.50177	0.593272	0.00864876	0.985064	0.0524408	1.97486	1.79195	1.50686	2.09352
Alkbh7	0.704749	0.648147	0.0187202	0.0071692	0.108825	0.0457746	4.02368	3.51886	3.81802	3.19242
Dennd1c	1.19698	1.56744	0.33704	0.0139578	0.686874	0.0737375	1.496	1.7554	1.35804	2.00645
Rab31	1.17254	1.81025	0.128239	0.00444504	0.399958	0.0327394	2.6313	2.86094	2.41688	3.27306
Ndc80	2.01136	1.8512	0.0570208	0.0159177	0.231687	0.0810046	0.219031	1.2272	0.298882	1.18734
Lbh	1.07308	1.74865	0.566444	0.00444156	0.955095	0.0327242	3.97264	4.0744	3.50748	4.31372
Ltbp1	1.48867	1.86037	0.248129	0.00105173	0.603634	0.0122187	1.98638	2.5604	1.58891	2.4845
Cyp1b1	1.26324	1.67284	0.196534	0.0120766	0.517205	0.0664541	0.251364	0.588489	0.627843	1.37015
Rhoq	1.68256	1.98175	0.0622014	3.16382e-05	0.245245	0.00158069	4.44244	5.1931	4.55072	5.5375
Fzd8	0.681622	0.657119	0.10517	0.00729264	0.347745	0.0463345	3.22686	2.6739	3.10193	2.49616
Rprd1a	0.678075	0.466278	0.00166846	2.30397e-05	0.022402	0.00131071	3.98874	3.42825	4.48712	3.38638
Stard4	0.804114	0.63101	0.214919	0.0180249	0.54828	0.0889103	6.10579	5.79126	5.56989	4.90562
Reep5	1.3724	1.78896	0.10304	0.001253	0.343015	0.0136319	4.001	4.4577	3.88028	4.7194
Prob1	0.874263	0.506672	0.55544	0.000646259	0.943098	0.00886635	2.62861	2.43475	3.53953	2.55865
Tmem173	1.00517	2.14377	0.980204	0.00723461	0.99999	0.046109	2.18902	2.19646	1.70222	2.80236
Slc35a4	1.14068	1.54658	0.133588	0.00940259	0.410399	0.0557026	3.18977	3.37967	3.11447	3.74355
Fchsd1	1.67606	2.69793	0.137142	1.42996e-06	0.417268	0.000333144	0.900546	1.64562	0.455447	1.8873
Pcdh1	1.00819	0.460586	0.918944	0.000224726	0.99999	0.00467985	4.76531	4.77708	4.79886	3.6804
Gnpda1	0.776135	0.598525	0.0245377	0.00960432	0.130553	0.056538	4.15958	3.79396	4.85987	4.11935
Spry4	0.820237	0.525068	0.179393	0.0158701	0.488196	0.0807976	2.75284	2.46696	3.33978	2.41036
Arhgap26	0.723337	0.52295	0.0300439	0.0018123	0.150531	0.0174284	4.1553	3.68804	4.24607	3.31082
Gm4013	0.495466	0.471746	0.0726839	0.00321856	0.270583	0.0263483	1.80828	0.795138	1.86165	0.777731
Dpysl3	0.864973	1.56674	0.353572	0.0308422	0.696612	0.131659	2.04141	1.83213	1.6052	2.25296
Mcc	0.847465	0.642118	0.305839	0.0114749	0.686874	0.0641911	3.79811	3.55934	3.92032	3.28123
Kcnn2	1.00788	0.548707	0.960998	0.00337969	0.99999	0.0271799	2.98622	2.99755	3.53613	2.67024
Ticam2	1.30986	1.92161	0.0439776	0.00212164	0.193766	0.0196094	0.742466	1.13187	0.691214	1.63353
Prr16	0.845675	0.658666	0.417443	0.00250977	0.779758	0.0219308	3.72921	3.48739	3.43727	2.83489
Lox	1.59147	2.0014	0.192398	0.00158419	0.510184	0.0160013	0.571134	1.24149	0.471377	1.47239
Ppic	1.10358	2.76639	0.576948	0.00341632	0.967752	0.0274082	2.04689	2.18908	1.87722	3.34523
Zfp608	1.31984	1.74863	0.148259	0.0082106	0.433692	0.050665	2.56161	2.96197	2.60179	3.40801
Smim3	1.68452	2.36545	0.0786571	0.000637079	0.28476	0.00880788	1.20315	1.95548	0.847531	2.08964
Synpo	1.44814	3.54887	0.0946512	9.46012e-05	0.323485	0.00293433	2.35252	2.88672	2.23377	4.06113
Cd74	1.61875	1.92426	0.0511123	0.0111599	0.214956	0.0628812	5.35826	6.05314	5.63453	6.57883
Pdgfrb	1.11977	2.24035	0.298786	0.000540669	0.68367	0.00795274	2.55756	2.72076	2.3052	3.46892
Csf1r	1.37275	2.28575	0.0166894	0.0023518	0.100978	0.0209868	6.25524	6.71232	6.17304	7.3657
Ppargc1b	1.45365	0.528096	0.144942	0.00468776	0.427429	0.0340426	3.52563	4.06531	5.91231	4.99118
Pcyox1l	1.42779	2.27979	0.0130876	0.000172674	0.0865643	0.00406902	2.18052	2.6943	2.11296	3.30186
Fbxo38	0.820412	0.662379	0.113805	0.000121556	0.367289	0.00337062	4.53572	4.25014	4.49445	3.90018
Pmaip1	1.47679	2.02286	0.147916	0.0449698	0.433126	0.172888	0.503756	1.06622	0.807053	1.82345
Gnal	1.19631	1.55089	0.06143	9.87194e-05	0.243399	0.0029814	3.58357	3.84216	3.79036	4.42346
Spire1	1.59362	1.65116	0.12234	0.00135077	0.386686	0.0142763	0.693083	1.36539	0.575557	1.29903
Elac1	0.680245	0.63722	0.0501003	0.00643438	0.212272	0.0425995	2.65693	2.10106	2.75664	2.10651
Me2	1.42602	2.12726	0.213832	0.0166057	0.5466	0.083828	1.17185	1.68385	0.629637	1.71863
Mbd1	0.794359	0.35787	0.0700007	0.00012046	0.264405	0.00335472	4.98893	4.65679	6.10542	4.62293
Pqlc1	0.778851	0.552789	0.0175361	0.0013096	0.104205	0.0140185	7.14195	6.78137	7.00141	6.14621
Tcirg1	0.828578	1.57554	0.247228	0.00323687	0.602593	0.0264504	4.30152	4.03023	4.00866	4.66451
BC021614	1.23055	1.77273	0.157198	0.00288831	0.451184	0.0243222	2.04773	2.34704	1.85133	2.6773
Pitpnm1	0.996802	1.65767	0.985941	0.0222277	0.99999	0.103771	1.75349	1.74887	1.26367	1.99282
Clcf1	1.81648	2.91348	0.132185	0.00589303	0.407734	0.0400588	0.973344	1.83449	0.720606	2.26335
A930001C03Rik	1.42816	2.04383	0.0794086	0.00700229	0.286373	0.0451796	1.09555	1.60971	1.26424	2.29552
Ehbp1l1	1.08071	2.11247	0.687863	6.15002e-07	0.99999	0.000230943	3.16649	3.27847	2.79289	3.87182
Rps6ka4	1.49233	1.90264	0.0628586	0.0114455	0.246934	0.0641334	2.08947	2.66703	1.81731	2.74532
Ccdc88b	1.48408	1.92294	0.133934	0.0029258	0.410946	0.0245295	0.627481	1.19705	0.75511	1.69842
Slc22a29	1.10873	2.25613	0.714642	0.00581914	0.99999	0.0396743	0.858895	1.0078	0.410931	1.58478
Ahnak	1.11614	1.61217	0.347571	0.00716804	0.688517	0.0457746	4.99269	5.15121	4.66938	5.35839
Incenp	2.01248	2.10917	0.0608212	0.00103955	0.241965	0.0121316	1.40331	2.41228	1.50164	2.57831
Fads3	1.26802	2.43708	0.16635	0.000529552	0.465456	0.00788083	1.81811	2.1607	1.19913	2.48428
Ms4a8a	1.3761	1.68418	0.160334	0.00482022	0.455602	0.0346585	0.683238	1.14382	0.456449	1.20849
Ms4a4b	1.37951	1.58191	0.163477	0.0319239	0.460896	0.135112	0.652388	1.11654	0.762787	1.42445
Ms4a4d	1.51328	2.17941	0.11715	0.00126714	0.374654	0.013728	1.65975	2.25743	1.6466	2.77054
Lpxn	1.27259	3.101	0.348014	0.00413139	0.689102	0.0311891	1.50576	1.85352	0.422065	2.0548
Gna14	0.881001	0.544006	0.553648	0.004743	0.941359	0.034326	2.15909	1.97631	2.24871	1.3704
Gcnt1	1.68384	2.30151	0.14651	0.000285347	0.430252	0.00539483	0.695482	1.44724	0.793558	1.99614
Anxa1	1.5295	2.68335	0.176458	0.00136947	0.483215	0.0144238	1.22726	1.84032	1.14295	2.56698
Klf9	1.38826	0.646728	0.00195685	0.000102236	0.0248551	0.00305553	8.70472	9.17799	9.59144	8.96267
Pgm5	0.840418	0.640608	0.238294	0.0330943	0.588332	0.138504	1.639	1.38818	1.81857	1.17608
Kank1	0.686618	0.660413	0.00292044	0.00322901	0.0323317	0.026406	5.97816	5.43574	5.7711	5.17254
Plgrkt	1.48453	1.51175	0.0665054	0.0459423	0.255761	0.175556	1.88431	2.45431	2.19193	2.78815
Ranbp6	0.706741	0.560101	0.00210969	0.00478521	0.0260711	0.0344814	3.30794	2.80719	3.43713	2.60089
A1cf	0.668174	0.580017	0.0199308	0.000303594	0.113557	0.00555246	6.41154	5.82983	6.28302	5.49718
Lipo1	1.32768	1.79818	0.141729	0.000658689	0.424185	0.0089822	0.379787	0.788698	0.440454	1.28699
Pank1	0.764101	0.602261	0.0662173	0.000118084	0.255075	0.0033125	8.95468	8.56651	9.50149	8.76995
Cpeb3	1.11132	0.643662	0.256805	0.0160115	0.61683	0.0814108	4.99044	5.14271	4.96651	4.33089
Kif11	1.99013	2.34055	0.0845396	0.000170897	0.299217	0.00403942	0.669643	1.66251	0.494481	1.72133
Cyp2c55	1.22282	0.408529	0.170434	0.000183228	0.473231	0.00421271	1.78698	2.0772	2.41003	1.11854
Pdlim1	1.07418	1.69609	0.506335	0.000353764	0.886886	0.00608746	5.49048	5.59371	4.93418	5.69639
Entpd1	1.49074	1.90822	0.19306	0.000576554	0.511123	0.00825543	2.03544	2.61146	1.86074	2.79296
Ubtd1	0.681329	0.579503	0.00946323	0.00179621	0.0705387	0.0173669	2.62343	2.06985	2.90033	2.11322
Ankrd2	0.889128	0.566114	0.212427	0.00173736	0.543924	0.0169884	0.196793	0.0272573	1.39973	0.57889
Hoga1	0.694803	0.602019	0.0104698	9.15691e-05	0.0751179	0.00287579	7.65763	7.13231	7.70146	6.96934
Avpi1	1.49992	1.66106	9.49708e-05	0.00433163	0.00402075	0.0321893	5.34517	5.93006	4.92396	5.65606
Sfxn3	1.71541	1.78166	0.104014	0.00434035	0.345212	0.0322335	0.814719	1.59327	1.27327	2.10649
Kazald1	1.01007	0.666245	0.946618	0.00647199	0.99999	0.0426873	0.475911	0.490366	1.00776	0.421885
Nt5c2	1.477	2.40372	0.0495677	0.000195677	0.21086	0.00433542	2.90781	3.47048	2.53014	3.79541
Calhm2	1.48901	1.66905	0.0452857	0.00530277	0.197702	0.0370415	0.871835	1.44619	1.04946	1.78849
Neurl1a	2.23972	2.15833	0.0864194	0.00813894	0.303655	0.0503464	0.148236	1.31155	0.30527	1.41519
Pdcd4	0.735186	0.488031	0.0209781	2.6213e-05	0.117718	0.00140669	6.88461	6.4408	6.9322	5.89725
Trub1	0.708468	0.645054	0.00140002	0.0085757	0.0199482	0.0521032	4.37429	3.87706	4.43777	3.80527
Bend7	0.72242	0.662308	0.00992497	0.00362095	0.0725883	0.0285487	4.4877	4.01861	4.41727	3.82284
Mcm10	0.759335	0.640148	0.265605	6.96742e-05	0.630359	0.00248797	6.38676	5.98957	6.58645	5.94293
Ccdc3	1.39017	2.81917	0.138802	0.000194874	0.420834	0.00433542	1.83731	2.31258	1.47778	2.97305
Fam188a	0.68719	0.638514	0.00417905	0.000188906	0.0405315	0.00427575	4.83591	4.29469	4.82386	4.17665
Vim	2.31918	3.40343	0.0526573	0.000117424	0.219059	0.00330576	4.19657	5.41018	4.58097	6.34796
Plxdc2	1.23926	1.73856	0.241267	0.00167625	0.593217	0.0166353	0.791734	1.10121	0.522451	1.32034
Acbd5	0.751088	0.609434	0.00306135	3.6965e-06	0.0331508	0.000524768	7.75764	7.3447	7.70586	6.99141
Il1f9	1.63419	1.9929	0.0532781	0.0262538	0.220794	0.117253	0.0345952	0.743173	0.0408057	1.03567
Dph7	0.725298	0.653654	0.326335	0.00307739	0.686874	0.0254341	1.60401	1.14066	1.56397	0.95057
Fut7	1.50176	1.79983	0.0142476	0.0131848	0.0917583	0.0706485	0	0.586659	0.163678	1.01154
BC029214	0.701954	0.5328	0.0297253	0.00854067	0.149461	0.0520049	3.9299	3.41935	3.19165	2.28332
Bmyc	1.0753	0.511964	0.584274	0.00217585	0.975271	0.0199363	2.67885	2.78359	3.57201	2.60612
Gpsm1	1.24261	1.64116	0.224699	0.00349978	0.563976	0.0279143	2.84288	3.15625	2.59315	3.30787
Col5a1	1.32067	2.34308	0.0178242	0.00133517	0.105299	0.0141748	2.94501	3.34629	2.86214	4.09054
Tsc1	0.957972	0.639507	0.617529	0.00476158	0.99999	0.0344176	4.18634	4.12439	4.63467	3.9897
Ptges	1.01849	0.492559	0.922272	0.0142469	0.99999	0.074727	0.726632	0.753068	1.33781	0.316177
Ass1	0.729614	0.510651	0.0487424	0.00816528	0.208224	0.0504389	3.55367	3.09887	3.40918	2.43959
Ptrh1	1.39365	2.19839	0.196854	0.000438619	0.517696	0.00695025	0.706579	1.18545	0.193627	1.33008
1700019L03Rik	1.46807	2.17302	0.101416	0.0011138	0.339442	0.0126802	0.599619	1.15354	0.041078	1.16078
Stxbp1	1.4129	1.63651	0.0284863	0.0113356	0.144924	0.0636554	1.89963	2.39829	1.76563	2.47625
Fam129b	1.15362	1.52163	0.187907	0.0203028	0.502569	0.0969024	3.35077	3.55694	3.16827	3.77388
Rpl12	1.28554	1.8055	0.0173494	0.000274295	0.103412	0.00525176	4.21477	4.57714	3.9107	4.76309
Angptl2	1.12203	1.90166	0.401685	0.00078702	0.760067	0.0101178	2.9054	3.0715	2.41779	3.34505
Zbtb43	0.837793	0.657385	0.0285943	0.000929115	0.145293	0.0112672	5.30429	5.04896	5.26788	4.66269
Gsn	0.837187	1.61484	0.429448	0.0143917	0.795035	0.0751779	4.44798	4.1916	3.96892	4.66031
Ggta1	1.26899	2.32743	0.264811	0.00442166	0.629115	0.0326568	2.13607	2.47975	1.85942	3.07816
Ptgs1	1.31971	1.60472	0.0696108	0.00345739	0.263627	0.027633	3.9539	4.35412	3.84176	4.52408
Pdcl	1.21614	0.615124	0.0392608	0.000867201	0.179829	0.0107975	3.74441	4.02672	3.8937	3.19265
Lhx2	1.30234	1.5236	0.0111988	0.000625371	0.0779697	0.00868426	2.75881	3.13992	2.73908	3.34656
Nek6	1.47155	1.79968	0.00794099	0.000237404	0.062486	0.00483996	5.35134	5.90868	5.12417	5.97191
Psmb7	0.702488	0.663455	0.000260608	5.79857e-06	0.0070821	0.000652185	6.82231	6.31286	6.97505	6.38312
Rpl35	1.16828	1.7419	0.0300519	0.00165367	0.150531	0.0165001	6.48193	6.70632	6.25385	7.05451
Kynu	0.676895	0.559582	0.00416367	0.000840289	0.0404247	0.0105806	6.71507	6.15208	6.93293	6.09536
Zeb2	1.04681	1.69211	0.296979	0.0065332	0.68094	0.0429678	4.70978	4.77578	4.42354	5.18236
Zeb2os	0.836532	1.53448	0.261414	0.0226594	0.624746	0.105259	3.6601	3.40259	3.19979	3.81754
Neb	0.914746	0.607421	0.650282	0.0122926	0.99999	0.0672294	5.52206	5.39351	5.32649	4.60726
Cacnb4	0.616142	0.666208	0.071677	0.0323076	0.268336	0.136191	2.29417	1.59551	2.42118	1.83523
Upp2	1.08841	0.511876	0.793435	0.00537613	0.99999	0.0373968	6.93729	7.0595	8.91609	7.94995
Ifih1	1.42814	1.56073	0.00760475	0.0162062	0.0607643	0.0822388	4.31198	4.82611	4.20371	4.84594
Spc25	1.49727	1.68459	0.148738	0.00590808	0.434494	0.0401494	2.83322	3.41555	2.91165	3.66405
Abcb11	0.754724	0.501287	0.00100144	4.24737e-06	0.0160134	0.000566249	8.32839	7.92241	8.2391	7.24281
Slc25a12	1.33949	1.55786	0.0055439	0.00323485	0.0490918	0.0264444	3.37094	3.79262	3.5314	4.17096
Itga6	1.47419	1.97465	0.233351	0.00240543	0.580497	0.0213029	2.04933	2.60925	1.89388	2.87548
Pdk1	0.757415	0.500257	0.15418	0.00750956	0.445971	0.0472278	5.23419	4.83334	5.54634	4.54709
Wipf1	1.27602	2.30796	0.29636	0.00336426	0.680056	0.0271026	2.38307	2.73472	2.02935	3.23597
Zfp385b	1.23654	0.529786	0.260092	0.000758944	0.622885	0.00986585	3.88502	4.19133	4.76028	3.84376
Dnajc10	1.30959	1.67502	0.122577	0.000101333	0.387066	0.00304473	4.54186	4.93098	4.37198	5.11615
Slc39a13	1.22058	1.68169	0.145288	0.00113761	0.427906	0.0128234	3.35137	3.63894	3.24492	3.99484
Arhgap1	1.07726	1.53976	0.594559	0.000973427	0.986356	0.0115949	3.56324	3.6706	3.18296	3.80567
Harbi1	0.876083	0.532389	0.241802	5.4041e-06	0.594156	0.000638317	4.01576	3.8249	4.25631	3.34686
Pex16	0.726476	0.551596	0.0116502	0.00330639	0.0799646	0.0268595	5.17565	4.71463	5.29463	4.43631
Cry2	0.856044	0.52969	0.344442	0.000516838	0.686874	0.00775324	3.71551	3.49127	4.65904	3.74226
Trp53i11	1.10958	1.82028	0.593906	0.000832809	0.985853	0.0105092	2.56709	2.7171	2.56776	3.43192
Pamr1	1.05802	1.92459	0.759988	0.00842345	0.99999	0.0515007	1.63678	1.71815	1.25166	2.19621
Lmo2	1.23716	1.91621	0.23211	0.00598322	0.578381	0.0405254	2.79558	3.10261	2.49172	3.42998
Cd59b	0.715187	0.486875	0.164386	8.99549e-05	0.462459	0.00284556	2.25304	1.76944	2.46787	1.42949
Elp4	0.66881	0.57341	0.0233134	0.000421679	0.126517	0.00678475	3.38228	2.80195	3.01978	2.21742
Bbox1	0.703696	0.59206	0.0214463	0.000695692	0.119653	0.00931939	7.58537	7.0784	7.6969	6.94072
Rad51	1.52425	1.82385	0.188823	0.000294128	0.504265	0.00546084	0.646165	1.25427	0.353479	1.22047
Oip5	1.59841	1.84112	0.073612	0.00192035	0.27286	0.0182147	0.474622	1.15126	0.294796	1.17538
Itpka	1.32086	1.59295	0.051892	0.0410583	0.217055	0.161773	0.393156	0.794634	0.498996	1.1707
Gatm	1.02773	1.70715	0.922492	0.0210874	0.99999	0.0996463	2.3334	2.37286	1.84375	2.61535
Fbn1	1.59007	2.13984	0.148027	2.49991e-06	0.433179	0.000434989	1.6567	2.32579	1.42006	2.51756
Galk2	1.16907	1.55799	0.201325	0.00438302	0.525594	0.0324572	2.4287	2.65406	2.5293	3.16899
Nphp1	1.24804	1.54948	0.322806	0.0165319	0.686874	0.0835444	1.26479	1.58446	1.62029	2.25207
Mertk	1.4823	1.60702	0.012104	0.00141882	0.0821277	0.0147075	1.107	1.67485	1.4025	2.08688
Fbln7	1.3679	1.95577	0.235511	0.00134894	0.583812	0.014269	0.348577	0.800539	0.701521	1.66926
Zc3h6	0.829778	0.516802	0.340647	0.0104891	0.686874	0.0599644	1.38185	1.11264	2.00992	1.05761
Ubox5	0.886709	0.623293	0.577403	0.00209575	0.967949	0.0194205	1.87424	1.70077	2.21829	1.53627
Siglec1	1.41349	2.70573	0.0728691	0.00233262	0.271056	0.0208736	0.532155	1.03141	0.387046	1.82306
Spef1	1.54262	1.54668	0.0669623	0.000958642	0.256986	0.0114928	0.941139	1.56652	1.36974	1.99892
Cdc25b	1.71711	2.31546	0.08332	3.08253e-05	0.295665	0.00155678	0.802522	1.58251	1.008	2.2193
Smox	2.39244	2.74524	0.0767959	8.19452e-05	0.280553	0.00272673	1.85263	3.11111	2.2112	3.66813
Macrod2	1.00006	0.625235	0.999752	0.0179161	0.99999	0.0886176	2.55835	2.55844	2.8435	2.16597
Rbbp9	0.705551	0.597854	0.0665373	0.00495998	0.255799	0.0353902	3.40608	2.90291	3.34056	2.59843
Slc24a3	1.2929	2.25351	0.543917	0.00776512	0.930455	0.0484296	1.36819	1.7388	1.06698	2.23916
Thbd	1.71749	2.1719	0.0985777	0.000368991	0.333201	0.00621624	1.97619	2.75649	1.97583	3.09479
Acss1	1.55211	1.95402	0.0422902	0.00350474	0.18826	0.0279443	0.0823369	0.716564	0.298306	1.26475
Pygb	1.01865	1.53818	0.889639	0.0118608	0.99999	0.065717	2.42494	2.45159	2.05726	2.67849
Ninl	1.30268	1.56817	0.434829	0.0458071	0.801051	0.175178	1.21143	1.59291	1.04296	1.69204
Fkbp1a	1.07638	1.661	0.584893	0.000587327	0.975842	0.0083654	6.6246	6.73078	6.56045	7.29251
Sdcbp2	1.09549	2.30749	0.457801	0.021552	0.829135	0.101307	0.289009	0.420582	0.314983	1.52131
Foxs1	1.32771	1.74104	0.0496073	0.0239106	0.210912	0.109476	0.335838	0.744779	0.580164	1.38011
Mmp24	1.48247	1.81972	0.0553392	0.00737995	0.226872	0.0466699	3.47623	4.04423	3.73211	4.59583
BC029722	1.48459	1.83437	0.0574616	0.00650659	0.232786	0.0428662	3.50762	4.07768	3.76557	4.64086
Eif6	1.43949	1.75031	0.00127101	0.000222803	0.0187165	0.00466574	5.61594	6.14149	5.55133	6.35894
Dlgap4	1.48021	1.65804	0.00370129	0.000407256	0.0376311	0.00665385	4.59181	5.15761	4.68072	5.4102
Soga1	1.16679	1.58964	0.343192	0.0012579	0.686874	0.0136537	2.51433	2.73687	2.39224	3.06094
Src	1.57444	1.66241	0.0805968	0.016738	0.289442	0.0842583	0.639956	1.2948	1.05381	1.78709
Tgm2	1.39863	2.47201	0.0172784	3.55783e-05	0.103147	0.00169573	7.11989	7.60391	6.81777	8.12345
Snhg11	0.724042	0.432044	0.104291	0.00673339	0.345686	0.0439615	4.34022	3.87437	5.47912	4.26837
Mafb	0.997298	0.450037	0.990635	4.21448e-05	0.99999	0.00190704	6.46022	6.45632	8.49848	7.3466
Zhx3	0.857262	0.657308	0.247748	0.00548349	0.603166	0.0379508	4.04225	3.82006	3.8251	3.21974
Sdc4	0.717776	0.47588	0.00769854	9.18312e-06	0.0612568	0.000816036	8.59405	8.11565	8.94811	7.87678
Slc35c2	1.37301	1.71065	0.00803981	0.000942541	0.0630263	0.0113524	4.09493	4.55227	3.88922	4.66377
Elmo2	1.27314	1.52684	0.189906	0.000766757	0.505997	0.00993413	2.66265	3.01104	2.4499	3.06044
Slc13a3	1.44092	2.10498	0.0429193	0.0070974	0.190369	0.0455211	3.97135	4.49835	4.27883	5.35264
Sulf2	0.905661	0.599059	0.502488	0.0230869	0.882538	0.106691	3.13788	2.99492	4.71548	3.97625
Kcnb1	0.987348	0.644575	0.947118	0.0160744	0.99999	0.0816413	3.17781	3.15944	3.46176	2.82818
Ptgis	1.05845	1.79046	0.748342	0.000289424	0.99999	0.00542542	1.50103	1.58299	1.13044	1.97077
Snai1	1.31895	2.14874	0.31257	0.000337431	0.686874	0.00589352	1.33561	1.735	0.943812	2.0473
Dpm1	0.734277	0.551233	0.000404092	1.85053e-05	0.0092253	0.00117481	5.64847	5.20286	5.84618	4.98692
Pmepa1	0.769186	1.56093	0.0690514	0.0114934	0.262303	0.0642395	4.01316	3.63456	3.77947	4.42188
Ctsz	1.14795	1.55797	0.0182237	0.00408156	0.106916	0.0309771	6.6965	6.89555	6.84162	7.48129
Atp5e	0.702756	0.661842	0.000686484	7.2275e-05	0.0126781	0.00254956	7.9762	7.46729	8.01484	7.4194
Gm14327	1.12735	0.555054	0.393837	0.0117654	0.751091	0.065297	0.413699	0.586629	1.18761	0.338311
Rgs19	1.44901	2.33008	0.04663	0.000485023	0.201754	0.00746703	0.902285	1.43735	0.584312	1.80469
Pcmtd2	0.707206	0.543491	0.0018597	4.36999e-06	0.0240676	0.00057808	5.15284	4.65304	5.27532	4.39565
Fabp5	0.853442	4.99566	0.598752	0.000135319	0.990841	0.00358418	4.07858	3.84995	2.41503	4.7357
Fabp4	1.5204	3.10562	0.0621977	0.00267837	0.245245	0.0230416	3.72841	4.33286	4.20806	5.84294
Sirpb1b	1.09208	2.02138	0.399205	0.00710728	0.757048	0.0455437	0.228111	0.355187	0.23826	1.2536
LOC100038947	1.28559	1.93291	0.0909861	0.00701269	0.315041	0.045202	0.0385112	0.40094	0.191794	1.14257
Gyg	1.28995	2.14315	0.0783916	0.00226413	0.283943	0.0204792	1.98962	2.35694	1.86828	2.96802
Nceh1	1.37554	2.03763	0.0205615	4.55863e-05	0.115799	0.00199876	5.48936	5.94936	5.67873	6.70561
Slc2a2	0.987928	0.657204	0.924637	0.00240013	0.99999	0.0212875	7.6801	7.66257	8.27952	7.67393
Rpl22l1	1.33995	1.85642	0.00178959	3.22611e-07	0.0234337	0.000196751	6.2205	6.64268	5.80002	6.69254
Skil	1.47715	1.84079	0.00312591	0.00854696	0.0335689	0.0520049	4.06985	4.63267	3.49156	4.37188
Anxa5	1.78492	3.36605	0.0541604	0.00189744	0.223377	0.0180671	5.47155	6.30741	5.80801	7.55907
Bbs7	1.12011	1.64154	0.564232	0.00815956	0.952676	0.0504169	1.13479	1.29844	0.70372	1.41877
Gm5148	1.38636	1.68896	0.0290247	0.00332791	0.14673	0.0269228	7.16629	7.63759	7.35438	8.11052
Pgrmc2	0.786364	0.644154	0.0036541	0.00136878	0.0373237	0.0144238	7.16964	6.82291	7.28733	6.65281
Platr4	0.69597	0.613859	0.032015	0.0168942	0.157626	0.0848429	2.63451	2.11161	2.62094	1.91692
Slc7a11	4.10833	4.56313	0.0613585	0.00096431	0.243364	0.011537	0.133665	2.17222	0.0408057	2.23083
Setd7	0.999111	1.57083	0.996658	0.00168076	0.99999	0.0166588	2.62334	2.62206	2.31525	2.96678
Maml3	0.89232	1.52561	0.393344	0.0262531	0.750642	0.117253	2.42068	2.25631	1.79639	2.40578
Lhfp	1.18778	1.6886	0.282892	0.0067808	0.659453	0.0441967	3.24115	3.48942	3.05187	3.8077
Postn	1.12941	2.3673	0.594964	0.0141419	0.986818	0.0744241	1.46215	1.63773	1.93426	3.17751
Spg20	0.884872	0.55812	0.39293	1.1928e-06	0.750037	0.000297997	6.37027	6.19381	6.5343	5.69295
Tm4sf4	1.60949	1.67445	0.151135	0.0101789	0.439786	0.0588201	5.59429	6.2809	6.24206	6.98574
Med12l	0.729475	1.51816	0.0919822	0.00940688	0.317311	0.0557138	2.0852	1.63013	1.43903	2.04135
P2ry13	1.36399	1.76773	0.131427	0.0291705	0.40652	0.126173	2.47983	2.92766	2.45712	3.27902
Igsf10	0.921665	1.61313	0.63558	0.00881973	0.99999	0.0531696	1.67626	1.55857	1.33561	2.02548
Asic5	1.10268	0.452755	0.739595	0.00397131	0.99999	0.0304245	1.55346	1.69448	2.68203	1.53883
Gucy1a3	1.20475	1.50348	0.39541	0.00269816	0.753042	0.0231801	3.26216	3.53089	3.0723	3.66061
Rbm46	1.51017	1.69766	0.17119	0.00156246	0.474256	0.015833	0.904863	1.49957	0.932977	1.69653
Lrat	1.14649	1.88754	0.603048	0.0209795	0.995474	0.0992916	4.83047	5.02769	4.71931	5.63582
D930015E06Rik	0.810629	0.605457	0.0866911	0.0306264	0.304242	0.131002	3.57554	3.27266	4.37254	3.64864
Cd1d1	0.728988	0.623585	0.0115313	0.000361714	0.0793827	0.00614295	7.66099	7.20496	7.68733	7.00599
Sema4a	0.763836	0.662288	0.00988057	0.008548	0.0724305	0.0520049	6.78042	6.39175	6.70334	6.10887
Lmna	1.46899	1.98407	0.121453	0.000266129	0.384664	0.00515905	5.39429	5.94912	5.22459	6.21305
Gba	1.04472	1.50914	0.729175	0.00110204	0.99999	0.0125958	3.61846	3.68157	3.61124	4.20497
Adam15	1.29449	1.98943	0.107217	0.000202773	0.352376	0.00440147	2.27551	2.6479	1.99257	2.98493
Pbxip1	1.04331	1.61181	0.76259	0.0012539	0.99999	0.0136348	4.72072	4.78189	4.30152	4.9902
Dennd4b	1.38579	1.62274	0.0500659	0.00863877	0.212241	0.0524043	1.85978	2.33049	2.12087	2.8193
Sprr1a	10.284	12.4202	0.0886727	0.00891993	0.309146	0.0536486	0	3.36233	0.329718	3.96434
Tuft1	1.2293	1.99189	0.18048	0.00851075	0.489965	0.0518846	2.77342	3.07126	2.18572	3.17986
Psmd4	0.719115	0.641219	0.000647979	4.85345e-06	0.0122057	0.000617476	7.95565	7.47995	7.98309	7.34198
Prune	1.41437	2.1391	0.0680225	0.000368362	0.259708	0.00621464	4.64275	5.14291	4.57095	5.66796
Ctsk	1.43956	2.58866	0.102439	0.000821941	0.341443	0.0104111	0.718763	1.24439	0.545166	1.91737
Adamtsl4	1.62628	1.8083	0.116657	0.00700071	0.373644	0.0451796	1.72438	2.42596	1.992	2.84664
C920021L13Rik	0.893549	1.55183	0.683846	0.0242895	0.99999	0.110631	1.28956	1.12718	1.18861	1.82259
Fam46c	0.589521	0.558754	0.0583774	0.00522572	0.23539	0.0367344	2.89522	2.13283	3.0042	2.16449
Ptgfrn	1.73729	2.79243	0.0505631	0.00262152	0.213417	0.0226641	1.35386	2.1507	1.0759	2.55742
Ptpn22	1.5364	1.98227	0.071718	0.0200613	0.268404	0.0960451	0.549192	1.16875	0.550512	1.53766
Rhoc	1.67537	3.1579	0.143861	0.00021673	0.425249	0.00458543	4.08134	4.82582	3.7976	5.45657
Chil3	2.75708	2.69787	0.0514352	0.00081387	0.215702	0.0103431	0	1.46314	0.11911	1.55093
Gstm7	0.762676	0.636742	0.0345542	0.00227111	0.165295	0.0205105	6.41994	6.02908	6.24715	5.59593
Amigo1	0.719202	0.554013	0.0136692	0.0257332	0.0892263	0.115683	2.8453	2.36977	2.99276	2.14075
Fam102b	1.16779	1.72195	0.121176	0.0205427	0.383892	0.0977646	3.17919	3.40298	2.88476	3.66881
Slc25a24	1.61066	2.49165	0.0888423	0.0124463	0.309537	0.0679425	2.1355	2.82316	1.92156	3.23867
Amy1	0.886024	0.653387	0.174383	0.000881224	0.479605	0.0108842	7.61992	7.44534	7.96744	7.35345
4930455H04Rik	1.36195	1.50923	0.0746827	0.00624954	0.275245	0.0417988	3.03269	3.47836	2.69862	3.29243
1700061I17Rik	1.50361	1.72676	0.0792943	0.00957273	0.286216	0.0564376	0.729854	1.31829	1.25049	2.03855
Bcar3	0.847524	0.620652	0.0675352	5.29531e-05	0.258441	0.00217052	4.47495	4.23628	4.76859	4.08045
Alpk1	1.53283	2.53626	0.135452	0.00170283	0.413894	0.0167705	1.16474	1.78094	0.818989	2.16169
Gar1	1.47218	1.74307	0.019665	0.00355319	0.112602	0.0282339	4.54443	5.10238	3.79424	4.59586
Pla2g12a	1.51791	1.53607	0.0620034	0.000654338	0.244875	0.00894557	4.84042	5.44251	5.51565	6.1349
Bank1	1.25291	1.92039	0.181077	0.0189882	0.490784	0.0922353	1.70817	2.03346	1.40588	2.34727
Ddit4l	1.04265	1.83726	0.824738	0.0233889	0.99999	0.107717	2.18835	2.24859	1.37262	2.25018
Dapp1	1.33421	2.61614	0.261791	0.00110152	0.625009	0.0125958	0.943856	1.35984	0.742939	2.13038
Mttp	0.790812	0.561215	0.0119667	1.14078e-07	0.0814826	0.000177064	6.81962	6.48103	7.11802	6.28464
Gbp5	1.25899	1.92289	0.211433	0.00309948	0.542492	0.025592	1.37643	1.70869	1.01333	1.9566
Gbp2b	0.623244	0.631584	0.105536	0.00464797	0.348448	0.0338063	1.93996	1.25783	1.68184	1.01889
Ccbl2	0.696839	0.523566	0.00599524	2.10592e-06	0.0513922	0.000422673	6.34567	5.82457	6.62605	5.69249
Clca3a1	1.20368	1.69646	0.281943	0.0225887	0.657866	0.105056	2.30638	2.57383	2.22554	2.98807
Nexn	1.46311	1.56827	0.148021	0.0179367	0.433179	0.088666	2.58846	3.1375	2.43027	3.07945
Fam73a	1.43104	2.2042	0.164867	0.000321215	0.463189	0.00572527	1.05747	1.57453	0.678191	1.81845
6330407A03Rik	0.970108	1.77025	0.802043	0.00593953	0.99999	0.040308	3.13227	3.08849	2.99436	3.81831
Cyp7a1	1.12694	3.47781	0.719768	0.00766516	0.99999	0.0479088	6.29046	6.46288	4.69912	6.49729
Sdcbp	1.35009	1.96029	0.0371516	0.000108093	0.173862	0.00317755	5.93971	6.37277	5.82577	6.79684
Fsbp	1.02099	1.68797	0.938347	0.012249	0.99999	0.0670822	1.05225	1.08222	0.708016	1.46331
Runx1t1	1.07173	1.69056	0.758478	0.0336264	0.99999	0.140152	1.22413	1.32407	1.2092	1.9667
Osgin2	1.14654	1.5556	0.402944	0.0093303	0.761285	0.0553521	1.54826	1.74555	1.30031	1.93778
4930480G23Rik	0.673546	0.646248	0.0371027	0.0479596	0.173731	0.18106	1.57289	1.00274	1.87611	1.24627
Rragd	1.41258	2.81987	0.128365	0.000978733	0.400189	0.0116438	1.53711	2.03544	0.845127	2.34076
Slc35a1	0.769086	0.65989	0.0400922	0.00371546	0.182517	0.0290652	4.63525	4.25646	4.61601	4.01631
Ddx58	1.3132	2.0168	0.00332215	0.00254504	0.0351575	0.0221433	4.57847	4.97157	4.35253	5.3646
Gm6297	0.773667	0.554348	0.0792906	0.00719429	0.286216	0.0458897	1.27028	0.900065	1.33858	0.487438
B4galt1	0.768879	1.56865	0.0811136	0.000234094	0.290715	0.00480192	6.2558	5.87663	5.35021	5.99973
Ubap2	1.07419	1.56104	0.600651	0.00118704	0.992702	0.0132069	3.92031	4.02356	3.60888	4.25138
4933409K07Rik	0.849018	0.656749	0.278843	0.00646463	0.652268	0.0426873	3.92565	3.68952	3.9533	3.34672
Gm2002	0.710802	0.650652	0.00777331	0.00615473	0.0616519	0.0413318	1.8439	1.35142	2.20978	1.58973
Tesk1	1.39578	1.67361	0.0012098	0.000141527	0.018178	0.00368572	4.66003	5.1411	4.36774	5.1107
Cd72	1.40109	1.75174	0.00282039	9.03948e-05	0.0314786	0.00285172	4.55057	5.03713	4.19114	4.99993
Dcaf10	0.87052	0.57571	0.0553616	2.35305e-05	0.226924	0.00132009	5.93221	5.73215	6.05502	5.25843
Nans	1.32682	1.51447	0.0279348	0.00325205	0.143098	0.0265385	3.4746	3.88258	3.45703	4.05585
Coro2a	1.60323	2.75689	0.0821185	9.64426e-06	0.292829	0.000832113	1.07018	1.75117	0.81728	2.28032
Gabbr2	0.853552	0.604093	0.375121	0.0234981	0.726707	0.108076	2.90085	2.6724	2.71638	1.98922
Tmem38b	0.835657	0.658587	0.295069	0.0135911	0.67823	0.0722271	4.1867	3.92768	4.26769	3.66514
D630039A03Rik	1.34593	1.5471	0.080048	0.0298373	0.28796	0.128358	3.53027	3.95887	2.95627	3.58584
Ptgr1	1.35159	2.25923	0.239214	0.00147629	0.58979	0.0151882	1.08215	1.51681	1.17287	2.34871
Akna	1.61549	2.4768	0.0549729	0.00831698	0.225888	0.0510241	1.83706	2.52903	1.65006	2.95854
Tnc	1.98169	2.95443	0.113612	0.0196268	0.366817	0.0944506	0.769829	1.75656	1.08167	2.64455
Ptprd	0.753834	0.569966	0.00579208	0.000192627	0.0504117	0.00431733	7.86864	7.46096	8.02941	7.21836
Cntln	1.28719	1.5944	0.162665	0.0182716	0.460238	0.0895955	2.3539	2.71813	2.14253	2.81554
Plin2	1.24964	1.71471	0.263489	0.00115644	0.627187	0.0129693	8.66739	8.9889	8.90616	9.68412
Hacd4	1.19845	2.54333	0.292438	0.00173615	0.674548	0.0169884	1.69114	1.95231	1.2686	2.61532
Klhl9	0.799	0.646234	0.0372366	0.000834654	0.174064	0.0105211	5.05374	4.73	5.1038	4.47393
Jun	1.46537	2.38841	0.263314	0.0326586	0.62703	0.137199	5.75421	6.30547	5.28128	6.53733
Leprot	1.37453	1.53475	0.0356254	0.0086233	0.168878	0.0523514	3.58134	4.04027	3.68743	4.30544
Ttc39a	1.94905	4.30451	0.0718738	8.09082e-06	0.26881	0.000766978	0.341561	1.30434	0.262536	2.36839
Foxd2os	1.07801	1.81124	0.787265	0.0102978	0.99999	0.059257	0.662077	0.770455	0.330982	1.18796
Cyp4a10	0.678556	0.483027	0.288467	0.00537429	0.668135	0.0373952	7.61078	7.05132	8.85029	7.80047
Zswim5	0.793159	0.601236	0.246125	0.00886621	0.600934	0.0533807	1.08262	0.748307	1.38227	0.648278
Elovl1	1.44494	1.85105	0.00112091	3.98647e-06	0.0171841	0.000549338	5.25212	5.78313	4.88232	5.77067
Ctps	1.47989	2.03773	0.0508331	0.00141599	0.21413	0.014689	1.97034	2.53582	1.64038	2.66734
Bmp8b	1.59314	2.06862	0.0540749	0.0038334	0.223182	0.0296904	0	0.671869	0	1.04867
Fhl3	1.51187	1.96249	0.184457	0.00119222	0.496937	0.0132241	0.531443	1.12778	0.477785	1.45047
Eva1b	1.38541	1.74801	0.0574788	0.000433294	0.232815	0.00691628	2.59206	3.06237	2.5643	3.37001
Sfpq	1.43876	1.61206	5.88696e-08	3.53364e-07	0.000119951	0.000196751	6.66957	7.1944	6.34753	7.03643
Bsdc1	1.17831	0.62425	0.26827	0.0245402	0.634532	0.111525	4.13527	4.372	4.60624	3.92643
Col16a1	1.09509	1.52039	0.714509	0.0393486	0.99999	0.156938	1.94253	2.07358	2.05915	2.66358
Rps15a-ps4	1.29445	1.86434	0.0505756	0.00456099	0.213431	0.0333927	1.98741	2.35975	2.2122	3.11087
Ptafr	1.67322	2.08622	0.123903	0.00100269	0.38993	0.0118308	0.185318	0.927943	0.245283	1.30618
Smpdl3b	1.50968	1.69964	0.0770976	0.000901297	0.281239	0.0110326	0.699063	1.2933	0.489823	1.25505
Wdtc1	0.76448	0.538523	0.0107748	6.85359e-05	0.0761347	0.00247176	5.73311	5.34566	5.92818	5.03526
Nr0b2	0.8304	0.396915	0.162486	0.00366054	0.459939	0.028763	5.0252	4.75708	5.33999	4.00689
Sfn	1.33785	2.20939	0.368683	0.0033877	0.718146	0.0272255	1.02111	1.44102	0.682968	1.82662
Rps6ka1	1.26466	1.73048	0.21322	0.0256186	0.545455	0.115269	2.91567	3.25441	2.93973	3.73091
Sepn1	1.22243	1.78035	0.265818	0.000645042	0.630576	0.0088601	1.2487	1.53846	1.04176	1.87392
Wnt4	1.37887	1.76798	0.170227	0.013545	0.472768	0.0720314	1.77547	2.23896	1.70567	2.52777
Ece1	0.767203	0.652057	0.01346	0.000124334	0.0884493	0.00342168	8.16706	7.78474	8.15387	7.53694
Cda	1.09964	1.95912	0.507293	0.000924015	0.88783	0.011228	4.04633	4.18337	3.64594	4.61615
Padi2	1.32118	1.51717	0.0864743	0.0260117	0.30371	0.116485	0.163739	0.565571	0.44115	1.04254
Atp13a2	1.22075	1.79382	0.180207	0.0129441	0.489671	0.0699221	3.34476	3.63252	3.20571	4.04874
Slc25a34	0.760416	0.564967	0.22338	9.58131e-05	0.562181	0.00295151	2.63964	2.2445	3.77095	2.94719
Plekhm2	1.20431	1.55623	0.145861	0.00568701	0.429105	0.039023	4.16146	4.42966	3.74165	4.37971
Cela2a	8.20528	1.75605	0.247929	0.0497669	0.603291	0.186162	0.509823	3.54638	0.54305	1.35539
Tmem51	1.4721	1.63404	0.0641843	0.0271736	0.250141	0.119889	2.86233	3.42021	3.13378	3.84222
Tmem51os1	1.12965	1.50399	0.41617	0.0151116	0.778311	0.0778551	1.83772	2.01359	1.17908	1.76788
Gm13152	0.883052	0.48583	0.517374	0.00129351	0.899214	0.0139038	0.918318	0.738888	1.40644	0.364962
2610305D13Rik	0.715889	0.496031	0.228766	0.032075	0.572051	0.13553	2.17589	1.6937	2.93233	1.92083
Agtrap	1.06623	1.57139	0.72787	0.0266068	0.99999	0.118263	2.74657	2.83908	2.64782	3.29987
Mad2l2	1.12129	1.53526	0.262944	0.000419231	0.626637	0.00676406	4.4764	4.64156	3.9853	4.60378
Tmem201	0.915258	0.66641	0.332224	0.00936325	0.686874	0.0554978	3.37985	3.2521	3.63691	3.05139
Errfi1	0.719853	0.546687	0.0420169	6.2108e-06	0.187398	0.000676972	9.28081	8.80658	9.4231	8.55189
Klhl21	1.35693	0.567954	0.0437334	0.000132691	0.192951	0.00354686	5.094	5.53435	6.18863	5.37248
Faap20	1.23077	1.62094	0.0811044	0.00736625	0.290715	0.0466112	3.33112	3.63068	3.1329	3.82973
Mxra8	1.08585	1.73903	0.645941	0.00527302	0.99999	0.0368779	3.54698	3.6658	3.24126	4.03955
Cdk14	1.11226	1.96684	0.549125	0.00206577	0.935582	0.0192074	1.75564	1.90913	1.48459	2.46047
Abcb1b	1.4708	1.6792	0.0660904	0.0139611	0.254796	0.0737375	2.15586	2.71246	2.3332	3.08097
Gnai1	0.705363	0.5862	0.148592	0.0338298	0.434351	0.140597	2.58274	2.07918	3.10039	2.32985
Reln	1.05264	1.52144	0.711777	0.00369974	0.99999	0.0289634	5.00961	5.08363	4.78028	5.38571
Prkag2	0.770601	0.547439	0.0855987	0.00365036	0.301644	0.028721	5.33951	4.96357	5.56393	4.6947
1700096K18Rik	0.96976	0.658463	0.802379	0.00391856	0.99999	0.0301294	2.10089	2.05659	2.42011	1.81729
Ept1	0.885732	0.616475	0.36957	0.00424611	0.719365	0.0317565	6.72317	6.54811	6.50693	5.80905
Cenpa	1.43578	1.94362	0.0682849	0.0018808	0.260155	0.0179549	2.5872	3.10904	2.2897	3.24845
Emilin1	1.27056	1.92221	0.114109	0.000465974	0.367909	0.00723601	3.33643	3.6819	3.05418	3.99695
Khk	0.852314	0.548612	0.303117	0.00485035	0.686874	0.0347878	7.89893	7.66838	8.04341	7.17727
Cad	1.48664	1.57512	0.00505593	0.00477967	0.0462341	0.0344628	3.55869	4.13074	3.26281	3.91827
Ywhah	1.37729	1.80343	0.035951	0.0116745	0.169745	0.064963	5.07067	5.5325	5.1356	5.98634
Spon2	1.1165	2.74846	0.637663	0.00344194	0.99999	0.0275585	3.2034	3.36238	2.55182	4.01045
Hgfac	0.738414	0.589247	0.0818774	0.0021987	0.292328	0.0201061	7.50363	7.06614	7.38189	6.61883
Cpz	0.916303	2.18356	0.635466	0.000551286	0.99999	0.0080521	1.01864	0.892532	0.386672	1.51335
Htra3	1.71283	1.78008	0.0867765	0.012027	0.30445	0.066322	1.24407	2.02045	1.67333	2.50527
Ablim2	0.766962	0.569667	0.037294	0.0288246	0.174213	0.125204	1.44087	1.0581	1.44316	0.631346
Gm7854	0.918057	0.545671	0.612023	0.0162994	0.99999	0.0825747	0.619128	0.495784	1.1665	0.2926
Lap3	0.676469	0.629679	6.93358e-05	8.10397e-06	0.00340565	0.000766978	8.602	8.03809	8.76407	8.09675
Adgra2	0.743468	0.662283	0.041095	5.64038e-05	0.184991	0.00222575	4.86807	4.44042	5.00355	4.40907
Sod3	1.18775	1.59885	0.076767	0.00183274	0.280491	0.0175813	4.86504	5.11328	4.8158	5.49284
Anapc4	1.31444	1.68693	0.0323053	5.08654e-05	0.158377	0.00212994	3.92337	4.31782	3.83843	4.59282
Sel1l3	1.44767	2.26608	0.00904781	0.000746978	0.0683489	0.00978797	3.44269	3.97642	3.20179	4.38199
Pcdh7	1.37168	1.87122	0.301798	0.00254262	0.686874	0.0221433	1.53134	1.98728	1.44302	2.347
Klb	1.03604	0.613569	0.830501	0.000188841	0.99999	0.00427575	3.93332	3.9844	4.09777	3.39307
N4bp2	0.839199	0.556997	0.0283986	3.72845e-05	0.144614	0.00174412	4.69981	4.4469	4.95996	4.11571
Rhoh	1.27775	1.84798	0.129485	0.0127432	0.402325	0.0692193	0.315357	0.668961	0.49417	1.38012
Rbm47	0.669176	0.657403	0.00103101	0.00122359	0.0162699	0.0134186	8.35666	7.77711	8.43478	7.82963
Gnpda2	0.96832	1.7383	0.885502	0.0144856	0.99999	0.0755497	2.25541	2.20896	1.65395	2.45162
Dancr	0.856557	0.638963	0.54565	0.0129659	0.932117	0.0700076	2.67017	2.44679	2.62234	1.97614
Snora26	0.654107	0.447586	0.0770414	0.000476571	0.281141	0.00737734	1.30165	0.68925	1.58767	0.427909
Rasl11b	0.830321	1.79745	0.179073	0.0160521	0.487966	0.0815815	3.12192	2.85366	2.28996	3.13591
Srd5a3	1.01328	1.52813	0.923058	0.00121137	0.99999	0.0133524	3.99931	4.01834	3.56312	4.17489
Clock	0.674661	0.657815	7.53231e-06	0.00318446	0.000963556	0.0261369	6.19266	5.6249	5.68702	5.08277
Igfbp7	1.33277	1.78525	0.0532411	0.000274133	0.22068	0.00525176	6.75178	7.1662	6.73869	7.57482
Ugt2b37	0.859065	0.621532	0.3487	0.0183577	0.690109	0.0898854	3.52886	3.3097	3.47326	2.78716
Sult1b1	0.964235	0.625139	0.832273	0.0185996	0.99999	0.0908783	5.76839	5.71585	5.9192	5.24145
Mob1b	0.862529	0.62027	0.331261	0.0321599	0.686874	0.135725	3.12178	2.90842	3.11362	2.42459
Cxcl5	1.45566	2.36227	0.174373	0.00662042	0.479605	0.0434188	0.0408012	0.582477	0.0785428	1.31871
Ereg	1.31616	2.13447	0.22592	0.0377669	0.566065	0.152522	0.721018	1.11736	0.156916	1.25079
Mrps18c	0.734657	0.601085	0.00644219	6.22268e-05	0.0541274	0.00233295	4.02628	3.58142	4.36111	3.62675
Hsd17b13	1.27597	1.74511	0.051409	0.0011008	0.215702	0.0125958	7.91934	8.27094	8.10133	8.90465
Sparcl1	1.36978	1.74025	0.362287	0.00119429	0.70946	0.013231	3.88995	4.34389	3.63702	4.43632
Gbp8	1.41561	2.06999	0.123329	0.00287939	0.38886	0.0242803	1.62404	2.12547	1.60224	2.65187
Rpl5	1.09683	1.5026	0.174215	0.00341103	0.479385	0.0273753	7.46612	7.59946	7.38909	7.97655
Sgsm1	1.42179	1.50924	0.0671591	0.0393592	0.257382	0.156938	1.65733	2.16504	0.835102	1.42892
Ficd	1.05082	0.620283	0.753284	0.000620936	0.99999	0.00866185	3.71158	3.78309	3.27801	2.58901
Tmem119	1.21884	2.55483	0.194151	0.000608314	0.513119	0.0085524	0.649645	0.93515	0.53607	1.8893
Coro1c	1.40731	2.02931	0.0834394	0.000235969	0.295998	0.00481915	4.58646	5.07939	4.57306	5.59404
Myo1h	0.930978	1.81287	0.559833	0.000542799	0.948136	0.00796365	3.01144	2.90826	2.35904	3.21731
Kctd10	0.942765	1.86375	0.630604	0.00181214	0.99999	0.0174284	3.07485	2.98982	2.34342	3.24163
Mmab	0.724156	0.659942	0.0272887	0.0183282	0.140873	0.0897993	4.79144	4.32581	4.3774	3.77781
Tchp	0.944299	1.53225	0.706795	0.0099458	0.99999	0.057875	2.09324	2.01056	1.8908	2.50644
Oasl1	1.27457	2.88854	0.0886143	0.000539216	0.308989	0.00794056	3.23061	3.58063	2.43414	3.96448
Sirt4	0.834941	0.595359	0.287223	0.000303079	0.665984	0.00555246	2.14289	1.88263	2.33284	1.58467
Hvcn1	1.39987	1.93498	0.0621063	0.0112633	0.245078	0.0633566	1.53175	2.01705	1.22856	2.18088
P2rx7	1.04185	1.68834	0.890616	0.0187203	0.99999	0.0913025	2.64288	2.70203	2.78187	3.53748
P2rx4	1.21462	1.6807	0.018406	0.000553674	0.107521	0.0080819	4.9132	5.19371	4.72676	5.47583
Glt1d1	0.823137	0.502499	0.351882	0.000128578	0.694029	0.00348088	3.8971	3.61631	4.96992	3.97711
Nupr1l	0.873498	0.634885	0.327112	0.0180187	0.686874	0.0889064	0.938262	0.743138	1.2279	0.572467
Gusb	1.1457	1.69692	0.514273	0.000113212	0.895735	0.00323809	3.71482	3.91105	3.86469	4.62761
Rabgef1	0.953528	0.621908	0.766614	0.00397344	0.99999	0.0304308	3.45281	3.38416	3.74516	3.05993
Ncf1	1.43111	2.55598	0.039091	3.88735e-07	0.179263	0.000196751	2.74868	3.26581	2.53655	3.89043
Clip2	1.30087	1.86687	0.0824917	0.00387545	0.293575	0.0299165	0.695785	1.07527	0.397898	1.29852
Lat2	2.2463	4.81343	0.0954134	0.000651938	0.325149	0.00892323	1.45652	2.62408	1.39213	3.65919
Eln	1.326	1.86771	0.192169	0.0125469	0.509868	0.0683634	1.6439	2.05099	1.83657	2.73784
Rasa4	1.98114	2.21365	0.0589919	0.00183065	0.237293	0.0175685	0.865379	1.85171	1.20261	2.34904
Pcolce	0.962104	1.52406	0.675213	0.00107147	0.99999	0.0123862	2.73192	2.67618	2.83884	3.44675
Agfg2	0.679466	0.598172	0.00176601	1.21202e-05	0.0232164	0.000946921	6.41863	5.86111	6.67372	5.93236
Tsc22d4	1.2196	1.57128	0.305846	0.00275566	0.686874	0.023544	3.8954	4.18181	3.61095	4.2629
Pilra	1.46377	2.02385	0.00778223	0.00783906	0.0616721	0.0487992	2.84081	3.3905	2.63574	3.65285
Zkscan1	0.876948	0.588788	0.183269	0.000218728	0.494979	0.00460491	5.12176	4.93232	5.4544	4.69022
Adap1	1.48012	1.80428	0.120521	0.00247932	0.382285	0.0217332	0.502505	1.06822	0.670055	1.52148
Zfand2a	1.14861	1.57255	0.549638	0.00965476	0.936319	0.0567202	3.19446	3.39434	3.06244	3.71554
Psmg3	0.787374	0.627963	0.0109097	0.000304598	0.0767372	0.00555812	5.67786	5.33298	5.59673	4.92548
Card11	1.15492	2.92133	0.375541	1.64322e-06	0.727279	0.000364357	0.329541	0.53733	0	1.54662
Fscn1	1.28574	2.24798	0.257194	0.000894894	0.617387	0.0109938	2.8909	3.2535	2.54331	3.71194
0610040B10Rik	0.722847	0.619327	0.123681	0.00519679	0.389391	0.0365976	1.83349	1.36525	1.88339	1.19217
Cyp3a16	0.647682	0.448357	0.0922954	0.00184221	0.318108	0.0176576	1.23472	0.608074	1.49476	0.337484
Cyp3a41a	0.66716	0.507031	0.0521144	0.000760662	0.217637	0.00988266	1.29502	0.711124	1.4271	0.447247
Cyp3a44	0.740429	0.589941	0.0733705	0.021748	0.272195	0.102006	1.26085	0.827288	1.50782	0.746466
Cyp3a59	0.954245	0.324388	0.816828	0.000936667	0.99999	0.0113286	3.77946	3.71189	4.84053	3.21632
Gm8615	0.786612	0.572633	0.0698109	0.000240831	0.264111	0.00487992	4.0826	3.73632	4.8547	4.05038
Fry	0.988879	1.91664	0.965392	0.010826	0.99999	0.0614457	0.868029	0.851895	0.490355	1.42893
Brca2	1.1451	0.560025	0.202846	0.0268345	0.527709	0.118801	3.19467	3.39014	4.12418	3.28774
N4bp2l1	1.06552	0.408849	0.764016	6.40057e-06	0.99999	0.000680505	4.8616	4.95316	6.5416	5.25123
Stard13	0.721656	0.652504	0.0177481	0.00146631	0.10501	0.0150989	4.28317	3.81256	4.00034	3.3844
Bet1	0.812498	0.562818	0.0280818	0.000955829	0.143679	0.011465	5.07396	4.7744	5.27995	4.45069
Col1a2	2.31461	5.65513	0.0528709	1.98338e-05	0.219654	0.00120003	4.37651	5.58727	4.6567	7.15626
Casd1	0.687627	0.58786	0.00648607	1.11234e-05	0.0543783	0.000918351	4.71893	4.17863	4.64128	3.87483
Pon1	0.718418	0.559974	0.00918318	0.000494038	0.069051	0.00754737	9.66974	9.19263	9.77425	8.93768
Umad1	0.835301	0.661318	0.383672	0.0122515	0.73787	0.0670822	2.94393	2.6843	3.05507	2.45848
Tfec	1.46017	1.77679	0.094982	0.0329318	0.323916	0.137949	1.34656	1.8927	1.44637	2.27564
Cav2	1.39656	1.9804	0.0431097	0.00664349	0.191031	0.0435088	1.21427	1.69615	1.08336	2.06915
Cav1	0.760605	0.381055	0.323987	0.000529883	0.686874	0.00788083	1.58031	1.18553	2.76058	1.36866
St7	1.1238	1.87291	0.40603	0.000971242	0.765055	0.0115783	2.6293	2.79767	2.36598	3.27126
Cadps2	0.862727	0.611142	0.170728	0.000193399	0.473879	0.00431733	3.03048	2.81745	3.31965	2.60923
Grm8	0.786968	0.459596	0.0544594	0.00487716	0.224094	0.0349277	1.46655	1.12093	1.39421	0.272646
Irf5	1.03897	1.91703	0.784754	0.00463234	0.99999	0.0337453	3.73307	3.78823	2.85359	3.79246
Ube2h	0.737834	0.5675	0.00497391	1.86261e-05	0.0457537	0.00117808	7.21397	6.77533	7.24512	6.42781
Mest	0.875987	0.63768	0.202429	0.0184681	0.527256	0.0903119	4.52282	4.3318	4.49662	3.84752
Copg2	0.886938	0.658217	0.203516	0.0120624	0.529002	0.0664541	4.60729	4.4342	4.60013	3.99676
Lincpint	1.36524	0.623989	0.0604987	0.00180662	0.241168	0.0174097	2.67461	3.12377	3.27158	2.59117
Podxl	0.711815	1.50262	0.00355891	0.0130551	0.0367281	0.0703099	3.00069	2.51026	1.99603	2.58351
Akr1b3	1.32518	2.19369	0.0300261	0.000253759	0.150499	0.00501985	2.11342	2.51961	1.61029	2.74365
Gm6644	1.32077	2.19957	0.0311849	0.000273655	0.154675	0.00524813	2.12295	2.52433	1.61029	2.74751
Akr1b8	1.47848	2.39795	0.0615075	0.00173202	0.24354	0.0169675	1.57388	2.138	1.27364	2.53544
Cald1	1.24454	1.51265	0.0124428	0.00680243	0.0835089	0.0442881	8.66832	8.98393	8.57038	9.16746
Zc3hav1	1.18256	1.65287	0.116728	0.00118719	0.373817	0.0132069	3.47903	3.72095	3.37039	4.09537
Arhgef5	1.30501	1.58531	0.103153	0.0012748	0.343235	0.0137826	4.41477	4.79883	4.25903	4.9238
Ezh2	1.33436	1.63385	0.0663436	0.000697484	0.255365	0.0093273	2.95982	3.37596	2.86193	3.57021
Atp6v0e2	1.37679	1.72141	0.00569804	0.00687816	0.0500044	0.0446065	0.614832	1.07614	0.410501	1.19409
Repin1	0.69319	0.547755	0.00202846	3.00128e-05	0.0254865	0.00154731	6.98112	6.45244	6.84758	5.97918
Gimap6	1.00845	1.54818	0.964379	0.0194186	0.99999	0.093681	2.214	2.22614	2.12545	2.75603
Gimap5	1.15183	2.04695	0.568963	5.50706e-05	0.958094	0.00219923	1.30642	1.51035	1.07926	2.11274
Gpnmb	41.8152	36.7773	0.0509269	0.0010006	0.214448	0.0118194	0.254987	5.64094	1.576	6.77674
5430402O13Rik	0.633143	0.561835	0.0604273	0.00208024	0.240943	0.0193188	0.8698	0.210403	1.30386	0.472075
Hoxaas2	1.38158	1.5053	0.16297	0.0286711	0.460381	0.124742	0.751515	1.21784	0.968023	1.55808
Fam13a	1.21721	0.438925	0.531035	0.00199472	0.91609	0.0187187	3.87832	4.1619	5.30002	4.11206
Rnf103	1.05225	0.6516	0.671764	1.4657e-05	0.99999	0.00103396	6.84741	6.92089	7.04768	6.42974
Vamp5	1.05838	1.65555	0.638794	0.00331231	0.99999	0.0268794	3.23097	3.31283	3.06255	3.78986
Eva1a	1.25252	0.604113	0.133295	0.000259833	0.409686	0.00510428	5.58243	5.90726	6.35374	5.62663
Rtkn	1.26705	1.85877	0.324336	0.00806563	0.686874	0.0500008	2.56428	2.90575	2.6346	3.52895
Rab11fip5	1.2305	1.57365	0.141326	0.0231935	0.42349	0.107035	0.700263	0.999504	0.678773	1.33289
Efcc1	1.06896	1.53532	0.76414	0.0491092	0.99999	0.184383	1.07748	1.17368	1.16691	1.78545
Plxna1	1.05253	1.56408	0.697395	0.0042284	0.99999	0.0316851	2.64585	2.71971	2.36326	3.00857
Chst13	1.00957	0.644348	0.934856	0.000829876	0.99999	0.0104779	2.38286	2.3966	3.01217	2.37808
Klf15	1.00777	0.479723	0.951157	5.29389e-05	0.99999	0.00217052	5.80712	5.81829	6.58986	5.53013
Fbln2	0.955313	1.60807	0.827741	0.00634425	0.99999	0.042214	0.717321	0.651366	0.604787	1.29011
Tmem43	2.14143	2.15543	0.0505505	0.000988276	0.213417	0.0117214	3.19146	4.29003	3.47782	4.58579
Pdzrn3	1.06317	1.70892	0.813779	0.000950445	0.99999	0.0114299	2.52768	2.61606	2.83843	3.61151
Edem1	0.734753	0.645709	0.00242712	0.000878964	0.0286118	0.0108736	6.70436	6.25969	6.67024	6.03919
Vgll4	0.674325	0.580855	0.00488302	0.00167045	0.0451854	0.0165919	4.29679	3.72831	4.38703	3.60328
Tmcc1	0.749625	0.626442	0.0101996	6.1795e-05	0.0738393	0.0023264	6.07308	5.65732	5.83301	5.15827
Zfand4	0.743324	0.349904	0.0840969	0.000113382	0.297786	0.00323897	3.92623	3.4983	4.05713	2.54216
Ccdc77	0.804499	0.598996	0.0941868	0.0120602	0.322289	0.0664541	2.93947	2.62564	3.38658	2.6472
Cecr2	0.786011	0.593434	0.0296231	0.00834084	0.149056	0.0511164	4.28503	3.93765	4.57167	3.81883
Apobec1	1.48363	2.05781	0.124133	0.00645708	0.390497	0.0426873	3.06753	3.63665	3.05562	4.09674
Gdf3	1.33953	3.22237	0.245055	0.000567103	0.599367	0.00819226	0.146017	0.567748	0.0804889	1.76861
Clec4a1	1.46575	3.19249	0.129291	0.00133272	0.402104	0.0141683	2.25297	2.80462	2.08093	3.75561
Clec4a4	1.45475	1.90986	0.0665648	0.00424345	0.255863	0.0317522	0.464275	1.00505	0.386975	1.32044
Pex5	0.857739	0.659363	0.257743	0.00158639	0.618572	0.016011	5.58017	5.35878	5.71927	5.11842
Ptpn6	1.3342	1.60148	0.0200456	0.00114189	0.114024	0.0128618	4.22068	4.63665	4.28123	4.96064
Pianp	1.2868	1.90978	0.319767	0.00416066	0.686874	0.0313591	0.893873	1.25766	0.853486	1.78689
Mrpl51	1.27155	1.53005	0.0237369	0.0225239	0.127867	0.104838	5.36085	5.70744	5.37408	5.98765
Cd9	2.17603	2.81957	0.182156	0.00179995	0.492734	0.0173886	2.90517	4.02686	2.96971	4.46519
Clec2i	0.995061	1.66695	0.970711	0.0463604	0.99999	0.176511	0.523668	0.516524	0.38673	1.12394
Clec1a	1.31749	1.81421	0.126025	0.00472045	0.39506	0.0342052	1.63398	2.03178	1.58112	2.44046
Klrd1	1.30802	1.81018	0.298476	0.000365032	0.683094	0.00617636	0.440169	0.827556	0.490926	1.34706
Klra2	1.12239	1.9774	0.305422	0.0107755	0.686874	0.0612523	1.69477	1.86135	1.52789	2.51149
Gpr19	0.908616	0.609214	0.635283	0.0128259	0.99999	0.0694608	1.59436	1.4561	1.98893	1.27395
2810454H06Rik	0.826447	0.661265	0.241029	0.00409253	0.592946	0.0310245	2.03233	1.75732	2.26687	1.67017
Hebp1	0.752483	0.576267	0.0535062	0.000665748	0.221463	0.00902209	7.28757	6.8773	7.44849	6.6533
Emp1	2.60591	4.00424	0.0668433	2.29893e-06	0.256637	0.000434989	1.27637	2.65816	1.19667	3.1982
Dera	0.796935	0.656931	0.0227121	0.00108675	0.124398	0.0124801	5.9522	5.62473	6.20312	5.59693
Slc15a5	0.767122	0.395819	0.278298	0.00160739	0.651517	0.0161585	0.850225	0.467754	1.38799	0.0508988
Slco1b2	0.790227	0.564492	0.0333731	2.60108e-05	0.161638	0.00140509	11.3477	11.0081	11.5712	10.7462
Kcnj8	1.3364	2.16585	0.0338318	0.000237899	0.162978	0.00484158	2.1919	2.61025	1.79413	2.90906
Lrmp	1.57636	1.61556	0.0564737	0.0109601	0.230025	0.0620408	1.39812	2.05471	1.71394	2.40597
Lyrm5	0.689799	0.576984	0.0245321	0.00111615	0.130553	0.0126886	5.15875	4.623	5.09839	4.305
Myadm	1.48923	2.16605	0.00734043	0.000620932	0.0592785	0.00866185	4.62163	5.19619	4.50346	5.61852
Cnot3	0.820119	0.665109	0.123581	0.00941613	0.389193	0.0557544	5.33637	5.05027	4.94255	4.35422
Rps9	1.40334	1.6054	0.000168436	8.05958e-05	0.00546615	0.00270379	8.27779	8.76666	8.3787	9.06163
Lilra6	1.7513	1.72017	0.0812233	0.000167191	0.290795	0.00398446	0.141243	0.949672	0.254357	1.0369
Tmem86b	0.800922	0.490452	0.177979	0.00143098	0.486008	0.014794	5.59279	5.27252	5.53391	4.5061
Zfp580	0.858811	1.51865	0.43983	0.0490365	0.806691	0.18417	1.11273	0.89314	0.515074	1.11787
Zfp667	0.770464	0.59346	0.249394	0.00150462	0.6054	0.0154049	2.40434	2.02813	2.31612	1.56334
Zfp772	0.688893	0.661156	0.0183979	0.0271422	0.107519	0.119796	1.80389	1.26624	2.10775	1.51081
Zfp551	0.770509	0.494828	0.216777	0.00216612	0.551104	0.019889	2.0547	1.67858	2.24524	1.23024
Sult2a7	0.88039	0.352705	0.606392	0.0153473	0.998728	0.0787387	1.07045	0.88666	1.84909	0.345619
C5ar2	1.2617	1.78522	0.303749	0.00130835	0.686874	0.014013	2.27586	2.61123	2.34495	3.18106
Calm3	1.29272	1.73065	0.000686674	2.23631e-05	0.0126781	0.00129315	5.58633	5.95674	5.50438	6.29569
Vasp	1.49592	1.84859	0.0208913	0.000795674	0.117288	0.0101841	4.27019	4.85122	3.99088	4.87731
Kcnn4	2.26852	4.06762	0.121082	0.000258387	0.3837	0.00508948	0.475997	1.65775	0.427128	2.45131
Rps19	1.30473	1.93615	0.0223639	0.00125443	0.12315	0.0136348	4.85758	5.24133	4.84174	5.79493
Grik5	0.771179	0.41187	0.209458	0.0163398	0.538632	0.0827001	1.54816	1.1733	1.86693	0.587192
B3gnt8	1.51753	1.90487	0.0608694	0.00744482	0.241965	0.0469229	1.0331	1.63483	1.19039	2.12008
Pld3	1.4357	2.17937	0.124803	0.000243989	0.391887	0.00492249	4.07174	4.59349	4.08052	5.20443
Dyrk1b	0.806345	0.604392	0.124671	0.00301928	0.391617	0.0251233	1.43881	1.12828	1.70252	0.976072
Rinl	1.57665	2.52231	0.129825	0.0017993	0.403166	0.0173886	1.04982	1.70668	0.940206	2.27495
Hnrnpl	1.28402	1.55081	0.0451002	0.00102287	0.197076	0.0119792	5.20628	5.56695	5.17582	5.80884
Map4k1	1.64381	1.74163	0.0995313	0.000375722	0.33533	0.00628932	0.14488	0.861923	0.463534	1.26397
Psmd8	1.28557	1.72829	0.0392305	7.7011e-05	0.179725	0.0026476	7.59971	7.96212	7.66972	8.45906
Zfp30	0.703854	0.650463	0.016255	0.0151788	0.0992786	0.0781308	2.7328	2.22615	2.67868	2.05822
Gm5113	0.693077	0.648081	0.113423	0.0324722	0.366511	0.136712	1.62898	1.10006	1.8984	1.27265
Clip3	0.8606	1.67482	0.533258	0.00933645	0.9187	0.0553566	0.981918	0.765333	0.671181	1.41518
Nfkbid	1.64944	1.58841	0.0599306	0.0300027	0.239743	0.128879	0.379687	1.10166	0.440698	1.10828
Lin37	0.69632	0.665985	0.00318138	0.0387212	0.0340078	0.155031	2.22082	1.69865	2.31777	1.73133
Lsr	1.43122	1.73014	0.000217119	1.57896e-06	0.00627946	0.000360405	8.15683	8.67407	7.7981	8.58899
Fxyd5	1.64698	2.80177	0.1414	7.12701e-07	0.42349	0.000245736	2.02542	2.74524	2.03033	3.51667
Scn1b	0.981872	1.87256	0.926808	0.00417742	0.99999	0.0314549	2.4831	2.45671	2.07193	2.97694
Zfp507	0.862751	0.661015	0.221658	0.035255	0.559177	0.144891	3.01288	2.7999	3.01044	2.41319
9830147E19Rik	0.701907	0.644879	0.0402575	0.0112723	0.182919	0.0633762	2.32889	1.81824	2.28538	1.65248
Gm5595	0.970107	0.633527	0.824651	0.00352132	0.99999	0.0280633	2.1122	2.06841	2.2484	1.58988
Siglecf	1.34466	2.28117	0.0409971	0.000444431	0.184908	0.00699611	0	0.427239	0	1.18977
Zfp719	0.991946	1.51036	0.940991	0.0193827	0.99999	0.0936044	1.84398	1.83231	1.51136	2.10625
Siglece	0.931075	1.79069	0.715003	0.00619974	0.99999	0.0415613	1.24637	1.14334	0.721616	1.56213
Napsa	2.73216	2.79302	0.0871206	0.00118549	0.305289	0.0132069	0.443595	1.89364	0.493346	1.97517
Rras	1.4605	1.88873	0.00371706	0.000433646	0.0377083	0.00691628	4.40119	4.94765	4.38845	5.30587
Rcn3	1.19944	1.71614	0.314328	0.00728676	0.686874	0.0463345	2.31766	2.58002	2.23795	3.01712
Rpl13a	1.2242	1.80403	0.0365599	0.0039026	0.171783	0.0300762	7.43121	7.72304	7.25398	8.10521
Bcat2	0.767266	0.575679	0.191296	0.0155866	0.50871	0.0796149	2.56997	2.18777	2.59328	1.79662
Rasip1	1.27346	1.56255	0.253207	0.000489265	0.611151	0.00749412	3.58226	3.93102	3.85628	4.50018
Emp3	2.45837	3.79714	0.0511002	0.000206964	0.214944	0.00446841	2.17206	3.46976	2.22102	4.14593
Zdhhc13	1.3334	1.55558	0.218895	0.0361008	0.55449	0.14733	2.05171	2.46682	1.67469	2.31215
E2f8	0.835825	2.37061	0.466066	9.87311e-05	0.838487	0.0029814	3.9298	3.67107	2.79863	4.04389
Prmt3	1.18724	1.58345	0.131494	0.00108033	0.406524	0.0124516	3.35086	3.59847	2.85512	3.51819
Siglech	1.46514	1.80743	0.116804	0.0032985	0.373903	0.0268047	0.635992	1.18703	0.2795	1.13344
Klf13	1.43294	0.653185	0.0107535	0.000422637	0.0760285	0.00679547	6.16237	6.68135	7.51786	6.90343
Mcee	0.683192	0.631978	0.00181561	5.76517e-05	0.0236283	0.00223715	6.78974	6.2401	6.96279	6.30073
1810008I18Rik	0.804096	0.589299	0.0863758	9.48274e-05	0.303605	0.00293433	6.85661	6.54205	6.43372	5.67079
Chsy1	1.13669	1.66734	0.421694	4.77336e-05	0.784955	0.00203914	2.98117	3.166	2.80107	3.53862
Asb7	0.673653	0.635408	0.0313394	0.00026542	0.155178	0.00515389	3.51094	2.94102	3.76266	3.10842
Fam169b	1.35938	1.79926	0.0178891	0.00112789	0.105522	0.0127784	3.7164	4.15936	3.52077	4.36817
B130024G19Rik	1.11529	1.68336	0.509681	3.88443e-05	0.890305	0.00179439	1.87163	2.02905	1.58697	2.33831
Slco3a1	1.19586	1.72285	0.289744	0.016766	0.670387	0.0843443	3.24749	3.50553	2.93456	3.71936
Aen	1.27323	1.62624	0.151223	0.0107493	0.439933	0.0611445	2.81091	3.15941	2.45231	3.15385
Zfp710	1.47735	1.62033	0.00968509	0.000561089	0.0716291	0.00813086	3.39401	3.95702	3.56448	4.26076
Idh2	1.38348	1.70959	0.00331727	0.000911395	0.0351377	0.0111328	6.64385	7.11216	6.73828	7.51193
Ngrn	0.713842	0.629942	0.014581	0.00548552	0.0929558	0.0379536	4.51836	4.03204	4.56952	3.90281
Slc28a1	0.883012	0.660232	0.483525	0.00582542	0.859214	0.0396919	0.860747	0.681252	1.00112	0.402165
Tm6sf1	1.51216	3.12247	0.0749017	0.000350257	0.275753	0.00603604	1.45623	2.05284	1.26359	2.90628
Hdgfrp3	1.3708	2.38059	0.118965	0.000202399	0.378742	0.00440147	2.44543	2.90045	2.23936	3.49068
Nox4	0.684277	0.596538	0.0506778	8.09927e-05	0.213739	0.0027093	5.34772	4.80037	5.07954	4.33423
AI314278	1.71272	5.4873	0.0868505	0.00920009	0.304664	0.0547817	0	0.776286	0.0408057	2.4969
E230029C05Rik	1.43728	1.87493	0.174593	0.0038651	0.479971	0.0298663	0.827127	1.35047	1.48972	2.39655
2310010J17Rik	0.776827	0.586978	0.112015	0.000213509	0.363575	0.00453551	4.36289	3.99855	4.66193	3.89331
Prcp	1.33438	1.86419	0.186307	0.0119071	0.499709	0.0659078	2.11502	2.53119	2.0613	2.95984
Nars2	0.686749	0.554658	0.0403455	8.76521e-05	0.183086	0.00280704	3.5199	2.97776	3.40198	2.55165
Gab2	1.41268	2.9934	0.159062	0.000123005	0.453555	0.00339716	2.53212	3.03056	2.28855	3.87034
Lrrc32	1.35796	1.57158	0.0233675	0.00391026	0.126639	0.0300898	3.20485	3.64629	3.38066	4.03288
Serpinh1	0.98039	1.82136	0.941449	0.0167092	0.99999	0.0842197	3.26874	3.24017	3.24058	4.10559
Arrb1	0.969555	1.66958	0.827886	3.44157e-05	0.99999	0.0016693	3.62693	3.58233	3.40227	4.14175
Slco2b1	0.741253	0.561561	0.0152784	0.000199227	0.095416	0.00437325	7.21768	6.78572	7.51236	6.67987
Arhgef17	0.824731	1.90915	0.000138711	0.000898922	0.00487099	0.0110267	2.40677	2.12876	1.68581	2.61874
Fchsd2	0.786522	0.663222	0.0677472	0.0285837	0.258912	0.124449	4.35851	4.01207	4.77176	4.17933
Xntrpc	1.09124	0.652615	0.554343	0.0237586	0.942059	0.109004	0.627273	0.753237	1.10185	0.486151
Rhog	1.24715	1.6918	0.0899922	0.00559577	0.31253	0.0386017	3.80184	4.12047	3.63757	4.39613
Rrm1	1.143	1.71737	0.3877	0.0157763	0.742682	0.0804431	3.14587	3.33869	2.66745	3.44765
Hbb-bt	0.605403	0.577802	0.0670927	0.0310823	0.257304	0.132442	6.87638	6.15234	7.12707	6.33572
Hbb-b2	0.59413	0.568558	0.0623571	0.0280522	0.245734	0.122673	6.83183	6.08068	7.05796	6.24334
Trim34a	1.43135	1.52917	0.0347137	0.000434374	0.165887	0.00692204	2.25055	2.76792	2.34173	2.95449
Mrpl17	1.31972	1.54159	0.000952957	6.61176e-05	0.0155369	0.00241656	6.24294	6.64316	6.10544	6.72986
Gm1966	1.51547	1.93265	0.114888	0.0018075	0.369541	0.0174109	1.99446	2.59422	2.19392	3.1445
Adm	2.07224	1.76838	0.0809369	0.0131228	0.290574	0.0704627	2.05384	3.10504	2.54822	3.37065
Mrvi1	0.874257	1.55306	0.542211	0.0147184	0.928355	0.0764554	1.59798	1.40411	1.20747	1.84258
Dkk3	1.53455	1.81538	0.0880463	0.0209783	0.307737	0.0992916	1.78704	2.40486	1.78356	2.64384
Micalcl	0.744043	0.592754	0.146882	0.000748325	0.43102	0.00979342	0.777597	0.351055	1.27508	0.52058
Tead1	1.46906	1.57853	0.0260389	0.0293025	0.136417	0.126571	3.51443	4.06932	3.81196	4.47053
Far1	1.10183	1.8083	0.640176	0.00101267	0.99999	0.0118836	1.76994	1.90985	1.70688	2.56152
Rras2	1.19474	1.64794	0.159521	0.000561568	0.4543	0.00813086	3.89696	4.15366	3.38331	4.10397
Cyp2r1	0.86137	0.598128	0.36439	0.000364865	0.71238	0.00617636	3.11076	2.89546	3.30288	2.56141
Sox6	0.976087	0.660306	0.766904	0.00733089	0.99999	0.0465052	4.69865	4.66374	4.60787	4.00907
Rps15a	1.25584	1.62659	0.00221087	0.000127396	0.0269495	0.00345692	7.33063	7.65928	7.17276	7.87461
Acsm3	0.755247	0.586327	0.108625	0.00561634	0.355564	0.0386995	4.33793	3.93295	4.67895	3.90873
Eri2	0.845037	0.637182	0.371122	0.00427061	0.72124	0.0318742	4.21589	3.97297	4.61551	3.96529
Cdr2	1.28464	1.86579	0.164671	0.010824	0.462692	0.0614457	0.887857	1.24922	0.528473	1.42826
Arhgap17	1.00505	1.71769	0.970966	0.0112793	0.99999	0.0634006	3.65491	3.66217	3.23951	4.01998
Il21r	1.4438	2.1885	0.350726	0.000518695	0.692809	0.00777608	0.451761	0.981635	0.269798	1.39974
Apobr	1.66504	2.04651	0.0612352	0.0015213	0.243041	0.0154938	1.38559	2.12115	1.79158	2.82474
Hirip3	0.915011	0.616779	0.607982	0.00540316	0.99999	0.0375287	2.71703	2.58889	2.82448	2.1273
Mvp	2.08679	2.87215	0.0557991	1.21293e-06	0.228195	0.000297997	3.29291	4.35419	3.54877	5.0709
AI467606	1.05614	2.16092	0.805281	0.00873369	0.99999	0.052815	0.772989	0.851791	0.155801	1.26745
Spn	1.77687	2.09397	0.0997621	0.00117371	0.335742	0.0131124	0.539902	1.36924	0.646751	1.71299
Tbc1d10b	1.34816	1.55788	0.136783	0.0108072	0.416504	0.0613691	3.25642	3.68742	3.08421	3.72379
Prr14	0.900275	0.641315	0.3193	0.00436038	0.686874	0.0323101	3.95159	3.80003	4.28372	3.64282
Bcl7c	0.850142	0.538523	0.196597	0.000696543	0.517311	0.00932007	4.48364	4.24942	4.52821	3.63529
Pycard	1.41108	2.17395	0.0249302	0.00135086	0.131975	0.0142763	1.88054	2.37733	1.62264	2.74296
Cox6a2	1.61411	2.0138	0.0182402	0.00260822	0.106969	0.0225746	0	0.690738	0.280477	1.2904
Tgfb1i1	1.01877	1.69775	0.928211	0.0275912	0.99999	0.121298	1.56796	1.59479	1.13721	1.90083
Oat	0.773943	0.629616	0.127581	0.0400353	0.398703	0.159035	9.28078	8.91108	9.77086	9.1034
Mettl10	1.05369	1.69217	0.805944	0.00493717	0.99999	0.0352382	1.97494	2.05039	1.79724	2.55612
Ptpre	1.73357	2.65768	0.071085	4.66462e-06	0.266807	0.000603343	2.04077	2.83452	2.22247	3.63263
9430038I01Rik	1.29528	0.574442	0.0219659	0.000156053	0.121713	0.00385307	3.33646	3.70972	4.34175	3.54199
Lrrc27	1.47646	1.68775	0.0548899	0.0247109	0.225626	0.112061	0.224677	0.786823	0.408328	1.16343
Adam8	3.90841	9.66385	0.0649844	2.80868e-05	0.252119	0.0014828	0.407524	2.37411	0.363994	3.63659
Cyp2e1	0.857143	0.624861	0.343744	0.00614133	0.686874	0.0412767	11.4559	11.2335	11.7962	11.1178
Sirt3	0.738532	0.659986	0.0168694	0.000226437	0.101671	0.00471127	5.37682	4.93955	5.45763	4.85814
Cracr2b	1.26308	1.69671	0.134679	0.0125675	0.412525	0.0684434	2.04912	2.38607	2.05854	2.82129
Kcnq1ot1	1.08486	1.58842	0.504964	0.00781658	0.88535	0.0486983	6.90692	7.02442	6.3434	7.01099
Tnfrsf23	1.48471	2.04428	0.183484	0.000703198	0.495289	0.00938215	0.673581	1.24376	0.829494	1.86109
Tpcn2	1.32915	1.75499	0.150263	0.0106997	0.437905	0.060922	0.72929	1.1398	0.495288	1.30675
Insr	0.819585	0.659417	0.0724036	0.000438831	0.26983	0.00695025	5.81375	5.52672	6.04221	5.44148
C330021F23Rik	1.3542	1.70494	0.0172769	0.0039983	0.103147	0.0305579	6.75969	7.19713	6.90803	7.67775
Tgfbr3l	0.933188	0.604553	0.6401	0.000450202	0.99999	0.00706784	0.758017	0.658257	1.29557	0.569512
B930025P03Rik	1.87262	2.70685	0.074566	0.0235235	0.275039	0.108172	0.793738	1.6988	2.15954	3.59616
Gas6	1.02745	1.58038	0.854873	0.00508947	0.99999	0.0360271	5.28821	5.32728	5.07303	5.73331
Fbxo25	0.770755	0.590474	0.159636	0.00412363	0.4543	0.0311424	2.99789	2.62224	3.15594	2.39588
Ckap2	2.55467	2.84054	0.0932961	0.00110613	0.320041	0.012624	0.315971	1.66911	0.146182	1.65235
Plat	1.9977	2.16177	0.0531474	0.00539963	0.220488	0.0375154	0.0683801	1.06672	0.571584	1.6838
1810011O10Rik	1.18419	0.521394	0.440841	0.00907721	0.808098	0.0543838	3.92004	4.16395	4.69189	3.75234
Plekha2	1.00992	2.10065	0.924994	0.00194046	0.99999	0.01833	3.19802	3.21226	2.83884	3.90967
Bag4	0.684316	0.587047	0.00127258	2.42941e-05	0.0187165	0.0013467	5.45822	4.91096	5.80788	5.03943
Prosc	0.723576	0.566622	0.00302747	8.89556e-05	0.0329834	0.00282448	5.5666	5.09981	5.98492	5.16538
Cfap97	0.870956	0.639164	0.220004	0.00256492	0.556344	0.022274	4.22743	4.02811	4.41559	3.76985
Irf2	0.917913	0.661488	0.0299954	0.00128595	0.150377	0.0138609	6.66433	6.54076	7.06352	6.46731
Trappc11	0.737966	0.622351	0.00012879	0.000293916	0.00468514	0.00546084	4.59658	4.1582	4.749	4.0648
Cep44	0.96126	0.590225	0.877059	0.00110564	0.99999	0.012624	2.31451	2.25751	2.43123	1.67057
Hand2	1.30352	1.55784	0.0873879	0.0244656	0.306035	0.111273	3.66224	4.04465	3.46062	4.10017
Galnt7	1.40237	1.93292	0.0783644	0.000821336	0.283922	0.0104096	2.57358	3.06144	2.51804	3.46882
Cpe	1.62258	1.81478	0.186366	0.0147251	0.499709	0.0764731	0.63616	1.33445	0.571457	1.43125
Nat1	0.849471	0.51915	0.431947	0.00893553	0.797888	0.0537005	0.859267	0.623905	1.4287	0.482922
Nat2	0.794046	0.649704	0.236722	0.00320007	0.585567	0.026243	3.22012	2.88741	3.53655	2.9144
Zfp963	0.945381	0.598874	0.690404	0.015963	0.99999	0.0812171	2.8043	2.72327	2.99382	2.25415
Isyna1	1.37428	1.88362	0.242336	0.00270981	0.594966	0.0232375	2.77227	3.23095	2.83662	3.75012
Ssbp4	1.38034	2.06288	0.0341421	0.000872408	0.163998	0.0108286	1.8698	2.33482	2.03716	3.08182
Lrrc25	1.1925	1.51916	0.122411	0.036355	0.386857	0.148156	0.405017	0.659006	0.484097	1.08737
Pgpep1	0.711156	0.598385	0.020349	0.000466198	0.115075	0.00723601	5.84359	5.35182	6.11306	5.3722
Ifi30	1.37942	2.46813	0.10732	1.85189e-05	0.352476	0.00117481	4.80801	5.27207	4.85509	6.15851
Mast3	1.01423	0.511748	0.937955	0.00180504	0.99999	0.0174089	2.43403	2.45441	3.78308	2.81659
Arrdc2	0.977259	0.600688	0.887642	0.0208098	0.99999	0.0987149	2.32453	2.29135	3.21347	2.47816
Plvap	1.25919	1.60013	0.0181857	0.0088345	0.106758	0.0532311	5.48802	5.82051	5.36753	6.04573
Cyp4f18	1.21712	2.18158	0.397832	0.00113523	0.755832	0.0128234	0.959127	1.2426	0.678621	1.804
Mcm5	1.76028	2.32233	0.085806	0.0020962	0.302229	0.0194205	1.45839	2.2742	1.15839	2.37396
Il15	1.41017	2.30083	0.0729144	0.000425687	0.271084	0.00682565	1.11602	1.61189	1.02022	2.22237
Rnf150	1.61211	1.85777	0.10784	0.00075327	0.353778	0.00983717	1.32138	2.01032	1.82111	2.71468
Ddx39	1.25017	1.51629	0.0741689	0.000137348	0.274372	0.00361735	4.3623	4.68443	4.08224	4.68278
Adgre5	1.39483	1.77796	0.00900404	0.000305161	0.0681287	0.00555812	4.65418	5.13427	4.55606	5.38628
Asf1b	1.23362	1.95165	0.331105	0.00173205	0.686874	0.0169675	0.971563	1.27446	0.499159	1.46385
2210011C24Rik	0.978695	1.63679	0.908793	0.0235577	0.99999	0.108286	0.647178	0.616109	0.361172	1.07204
Nfix	0.702821	0.656553	0.00159562	1.42543e-05	0.0216614	0.00102113	7.8117	7.30292	7.73047	7.12346
Neto2	0.724491	0.421249	0.0414501	8.31929e-05	0.185764	0.00274348	1.24462	0.77966	2.07941	0.832157
Snx20	1.56374	1.96744	0.0773975	0.00696482	0.281743	0.0450305	0.439778	1.08478	0.683797	1.66012
Rbl2	0.750819	0.618946	0.00141874	3.31517e-05	0.020031	0.00163525	5.53408	5.12061	5.8151	5.12299
Mmp2	1.12092	2.58682	0.554072	0.00567325	0.941874	0.03894	1.94182	2.10651	1.48316	2.85433
Herpud1	0.952674	0.289323	0.755929	1.88557e-07	0.99999	0.000196751	8.61952	8.54957	9.46741	7.67816
Gins3	1.30015	1.58064	0.226	0.023617	0.566204	0.108495	1.38743	1.76611	0.998101	1.65861
Cmtm3	1.50056	1.72847	0.187836	0.004922	0.502436	0.0351623	2.54026	3.12577	2.71902	3.50852
Pdp2	0.875984	0.624409	0.24541	0.00526777	0.599867	0.0368595	5.02794	4.83692	6.08039	5.40095
Elmo3	0.667917	0.642713	0.000225134	0.0104263	0.00644757	0.0598039	3.05562	2.47336	2.72032	2.08257
Fhod1	0.934721	1.55464	0.593499	0.0228142	0.98537	0.105724	2.80092	2.70352	2.36512	3.0017
Enkd1	0.77665	1.52615	0.174947	0.0268241	0.480553	0.118798	0.860588	0.495925	0.623168	1.23306
Cenpt	1.20543	1.6239	0.49916	0.0314852	0.877819	0.133742	0.84536	1.1149	0.8803	1.57977
Psmb10	1.2539	1.81062	0.0216327	0.000338473	0.12052	0.00590729	4.41048	4.73691	4.26926	5.12574
Lcat	0.668732	0.604472	0.00640476	3.61182e-05	0.0539561	0.00170915	7.40747	6.82697	7.4939	6.76765
Slc12a4	1.26315	1.50647	0.266694	0.0430428	0.631978	0.167243	2.54405	2.88107	2.62966	3.22084
Dpep2	1.18952	2.65972	0.0662296	0.000186491	0.25508	0.00424427	0.114022	0.364406	0	1.41128
Esrp2	0.748657	0.448215	0.0772213	0.000144237	0.281302	0.00372915	3.33935	2.92173	3.19404	2.0363
Has3	0.85243	0.572478	0.434078	0.00821525	0.800364	0.0506803	0.735775	0.505429	1.12568	0.320977
Nqo1	1.3499	2.11654	0.149026	0.0108727	0.435171	0.0615909	2.34447	2.77732	2.06024	3.14194
Lncbate1	0.594505	0.545604	0.060415	0.0180203	0.240936	0.0889064	1.52251	0.772274	2.25644	1.38237
Hp	1.23823	1.53891	0.00804003	0.0145503	0.0630263	0.0757005	10.1533	10.4616	10.2979	10.9198
Tat	1.38944	0.472798	0.264307	0.0361017	0.628301	0.14733	8.95796	9.43247	9.42747	8.34676
Mlkl	1.43073	2.62057	0.170917	0.000861969	0.473973	0.0107432	1.35956	1.87631	0.90845	2.29833
Tmem170	1.10079	1.59855	0.566813	0.031685	0.955428	0.134394	0.891734	1.03027	0.359514	1.03628
Gm38416	0.979875	2.0033	0.947305	0.00293025	0.99999	0.0245491	2.35507	2.32574	0.730481	1.73286
Fbxo31	0.747045	0.648112	0.0222979	0.0453017	0.122844	0.173644	4.43894	4.01821	5.49521	4.86952
Ctu2	1.18693	1.50526	0.266369	0.000879919	0.631438	0.0108743	3.99459	4.24183	3.60881	4.19882
Piezo1	1.21152	1.62358	0.236091	0.000599953	0.584751	0.00849125	3.81863	4.09545	3.37469	4.07386
Spata2l	0.943369	0.387562	0.783276	0.000743133	0.99999	0.00976941	3.11798	3.03388	4.49476	3.12726
Rab4a	1.48489	1.55609	0.0150174	8.35551e-05	0.0944961	0.00275075	3.54753	4.11789	3.8015	4.43942
BC021891	1.11733	0.663901	0.474216	0.00363332	0.849349	0.0286333	2.21466	2.37471	2.9292	2.33824
Casp1	1.31327	1.93645	0.035387	0.000378449	0.168207	0.0063207	1.60949	2.00266	1.43242	2.38583
Casp12	1.12935	1.50411	0.417179	0.00729387	0.779476	0.0463345	2.25677	2.43226	2.04182	2.63073
Endod1	1.29777	2.44378	0.194313	0.0133469	0.513274	0.0712878	2.57159	2.94763	2.71676	4.00587
Col5a3	0.786995	0.393149	0.15977	0.000377799	0.454516	0.00631437	5.44969	5.10412	5.18052	3.83366
Ppan	1.45576	1.62084	0.00593053	0.00985675	0.0510196	0.057519	3.4574	3.99917	2.94229	3.63903
Dnmt1	1.31614	1.67827	0.145737	0.00418858	0.428847	0.0315048	3.71886	4.11517	3.41321	4.16019
S1pr2	1.5513	1.9924	0.0946892	0.000594932	0.323485	0.00844586	2.46792	3.1014	2.63681	3.63131
Dock6	0.813203	0.642092	0.256101	0.0140792	0.615745	0.0741779	4.43743	4.13912	4.00941	3.37026
Rab3d	1.09603	2.29368	0.548719	0.00166695	0.935096	0.0165642	3.13468	3.26696	2.81271	4.01038
1810064F22Rik	0.647108	1.76016	0.0678424	0.0172651	0.259063	0.0862991	2.42284	1.79492	1.05965	1.87536
Bmper	1.36023	1.76345	0.0372393	0.00381056	0.174064	0.0295627	0.0408012	0.484651	0.746037	1.56444
Tbx20	1.53373	2.03112	0.111157	0.00181513	0.361448	0.0174484	1.55551	2.17255	1.73217	2.75444
Adamts15	1.24088	1.75269	0.253557	0.01063	0.611806	0.0606291	0.799357	1.11072	0.782208	1.59178
Zbtb44	0.853194	0.588742	0.0669674	1.1874e-05	0.256986	0.000942976	6.37376	6.1447	6.61936	5.85507
Arhgap32	0.857723	0.594219	0.282906	0.000226941	0.659453	0.00471754	3.812	3.59058	3.88322	3.13228
Fli1	1.27145	1.76639	0.104655	0.0064711	0.346449	0.0426873	3.01031	3.35679	3.02032	3.84113
Slc37a2	1.36962	2.78695	0.419023	0.00633042	0.7816	0.0421791	1.28267	1.73644	1.19368	2.67236
Ubash3b	2.15692	2.33377	0.0558735	0.000827559	0.228419	0.01046	1.75617	2.86515	2.22689	3.44955
3110039I08Rik	0.92986	1.543	0.736806	0.0192781	0.99999	0.0932271	1.2854	1.18049	0.96689	1.59262
Sc5d	0.726615	0.569059	0.00364737	8.82325e-05	0.0372796	0.00281787	8.80394	8.3432	8.39021	7.57686
Tmem136	0.876101	1.99172	0.569721	0.00263812	0.959046	0.0227906	1.32857	1.13773	0.803393	1.79741
Cbl	1.30385	1.93064	0.135858	0.00442783	0.414716	0.0326568	3.50602	3.8888	3.25039	4.19946
Hyou1	0.790123	0.605509	0.0185614	0.000794464	0.10809	0.0101742	7.38707	7.04722	7.48121	6.75743
Ttc12	1.14642	1.76163	0.133626	0.00271155	0.410399	0.0232438	0.377629	0.574762	0.313148	1.13006
Plet1	0.904858	1.77523	0.668152	0.0338913	0.99999	0.140728	1.6282	1.48396	1.06816	1.89616
Tex12	0.790833	0.617506	0.2983	0.0340057	0.682825	0.140986	0.860987	0.522432	1.23731	0.541831
1810046K07Rik	0.791348	0.359067	0.381059	0.00423944	0.734604	0.0317474	0.990871	0.653256	1.73858	0.260901
Slc35f2	1.46473	3.11029	0.0564606	0.0152524	0.230023	0.0784248	0.467705	1.01834	0.619971	2.25702
Idh3a	1.37584	1.6986	0.00620708	0.000280439	0.0527036	0.00533533	5.06172	5.52203	4.52618	5.29052
Ireb2	1.00377	0.60961	0.974157	0.000122751	0.99999	0.00339417	5.17472	5.18015	5.3504	4.63636
Nrg4	1.52	1.57019	0.222532	0.00498991	0.560591	0.0355384	1.83904	2.44311	2.66352	3.31446
Pstpip1	1.38684	1.94163	0.196094	0.0011539	0.51624	0.0129594	0.296132	0.767936	0.296633	1.2539
Tspan3	1.50771	2.05295	0.0825041	0.00234116	0.293575	0.0209214	1.66341	2.25576	1.51165	2.54935
Ptpn9	1.32554	1.79703	0.035593	0.000432847	0.168878	0.00691628	3.32377	3.73035	3.04685	3.89247
Cyp1a2	0.722179	0.540951	0.00140391	0.00627188	0.0199735	0.0418761	10.0912	9.62165	9.78514	8.89871
Loxl1	1.22663	2.85692	0.537745	0.00162248	0.923287	0.0162651	1.80654	2.10125	1.40505	2.91951
Neo1	0.825935	0.652976	0.0920395	0.00149146	0.317414	0.0153105	4.2981	4.0222	4.43904	3.82414
Pkm	1.67882	2.72124	0.0742673	7.22196e-06	0.274372	0.000727886	3.43353	4.18097	3.47613	4.92039
2300009A05Rik	0.74197	0.653366	0.0542429	6.41426e-05	0.223598	0.00236292	5.46162	5.03105	5.54576	4.93172
Rpl4	1.28566	1.54593	0.039138	0.0436558	0.179443	0.169089	8.03312	8.39562	8.1471	8.77558
Clpx	0.679034	0.517128	0.000639488	0.00186142	0.0121341	0.0178124	7.18569	6.62725	6.5467	5.5953
Aph1b	1.32234	1.58171	0.0283906	0.00103103	0.144614	0.0120444	2.11173	2.51482	1.41368	2.07517
Aph1c	1.12303	2.31511	0.615313	0.00232986	0.99999	0.020863	1.10675	1.27415	0.619308	1.83039
Ice2	0.877705	0.661774	0.308459	0.00165745	0.686874	0.0165192	4.05932	3.87113	4.15522	3.55963
Anxa2	3.40356	6.14631	0.0812219	0.000296631	0.290795	0.0054744	3.94167	5.70871	4.20564	6.82536
Ccnb2	2.81855	2.84807	0.0600239	3.74999e-05	0.23991	0.00174964	0.949688	2.44464	0.950708	2.46069
Adam10	1.38903	1.57791	0.00031035	0.00292876	0.00784535	0.0245455	4.54919	5.02326	4.51722	5.17524
Polr2m	1.44036	1.54195	0.00147745	7.96407e-05	0.0204444	0.00268335	4.94689	5.47332	4.96695	5.5917
Ccpg1os	0.972091	0.650569	0.772558	0.00477238	0.99999	0.0344317	2.68078	2.63995	3.23925	2.61902
Fam214a	0.895828	0.358786	0.424415	5.49656e-05	0.788605	0.00219881	5.44582	5.28711	6.90439	5.42559
Klhl31	0.603621	0.514906	0.076887	0.0160509	0.280747	0.0815815	0.85854	0.130254	1.15637	0.19875
C920006O11Rik	0.794993	0.506118	0.0110109	0.00130849	0.0770754	0.014013	2.86096	2.52997	3.12752	2.14506
Gsta2	0.694413	0.370115	0.186709	0.0104362	0.500405	0.059817	5.588	5.06186	6.59451	5.16056
Mb21d1	1.4818	2.18909	0.0169284	0.0175885	0.101921	0.087499	1.36451	1.93185	1.43785	2.56818
Slc17a5	0.704428	0.566787	0.00325471	0.000123472	0.0346168	0.00340601	5.4008	4.89532	5.6741	4.85498
Hmgn3	0.809104	1.53826	0.325577	0.0256876	0.686874	0.115522	1.60292	1.29731	0.978803	1.6001
Sh3bgrl2	0.687557	0.630175	0.00765637	0.0132591	0.0610883	0.0709812	4.18942	3.64897	4.28706	3.62089
Fam46a	1.33554	2.22562	0.00946885	0.00156431	0.0705452	0.0158418	4.3603	4.77772	4.14714	5.30135
Me1	0.948535	0.596831	0.695781	0.00264711	0.99999	0.0228431	7.15524	7.07901	7.4764	6.73179
Nt5e	1.46503	1.65622	0.0457247	0.0335512	0.199034	0.139889	2.44067	2.9916	2.6608	3.38869
Plod2	1.64524	1.73269	0.0519265	0.00157776	0.217086	0.0159502	0.816441	1.53473	0.969253	1.76227
Tfdp2	0.795974	0.583051	0.0113946	0.000142514	0.0787442	0.00370314	4.62179	4.29258	5.17499	4.39668
Alas1	1.19257	1.91015	0.554334	7.80143e-05	0.942059	0.00265934	8.10583	8.3599	8.01208	8.94576
Manf	1.02683	0.65267	0.805646	0.00482748	0.99999	0.0346893	7.79161	7.82981	7.77207	7.15649
Dock3	0.626419	0.482465	0.0930288	0.0151429	0.319689	0.0779819	1.61396	0.939159	1.37413	0.322632
Cish	0.718651	2.88265	0.438732	0.000396905	0.805247	0.0065348	5.28689	4.81026	3.58225	5.10964
Gnai2	1.19213	1.50354	0.0810388	0.00236432	0.290715	0.0210501	7.49532	7.74887	7.49828	8.08664
Uba7	1.37068	1.94583	0.0156212	0.000209153	0.0967267	0.00447153	3.08346	3.53835	2.90666	3.86705
Ndufaf3	0.818521	0.608707	0.140586	5.55582e-05	0.42349	0.00221112	3.54903	3.26012	3.76978	3.0536
Pfkfb4	2.01255	2.13621	0.0512762	0.0114337	0.215489	0.0641135	0.389313	1.39834	0.817976	1.91303
Shisa5	1.42406	1.60475	3.16637e-05	3.41395e-05	0.00215813	0.00165937	5.28835	5.79836	5.22355	5.9059
Crtap	1.11446	2.11947	0.559924	0.000341658	0.948184	0.00593486	2.23074	2.38708	1.88873	2.97244
Tmppe	0.923824	1.52027	0.684525	0.0059868	0.99999	0.0405306	3.03748	2.92317	2.5496	3.15393
Cmtm7	1.374	1.52202	0.110144	0.0226483	0.358956	0.105249	0.532609	0.990995	0.45709	1.06307
Itga9	1.05992	1.55898	0.632369	0.00385793	0.99999	0.0298406	4.42652	4.51048	4.3693	5.0099
Higd1a	0.678848	0.66437	9.66386e-06	1.74662e-05	0.00110291	0.00114368	6.31425	5.75541	6.38214	5.7922
Cyp8b1	0.677737	0.538607	0.150439	0.0163758	0.438307	0.0828165	8.82755	8.26635	9.03978	8.14708
Pomgnt2	1.19054	1.62543	0.360878	0.00190138	0.707534	0.0180907	2.11937	2.37099	1.98914	2.68997
Ccr2	2.30714	5.47523	0.0591245	4.10026e-06	0.237662	0.000558259	1.72507	2.93118	1.62977	4.08269
2010315B03Rik	0.839931	0.469109	0.0608347	0.000207305	0.241965	0.00446841	2.88234	2.63068	3.56395	2.47195
2010204K13Rik	1.14982	1.9796	0.661883	0.00971383	0.99999	0.0569809	1.1453	1.34671	0.60076	1.58597
Slc35a2	1.32277	1.61409	0.00925823	0.00339225	0.0694427	0.0272433	2.25	2.65356	2.06696	2.75768
Was	1.52726	2.37796	0.131612	0.00104006	0.406608	0.0121316	1.24277	1.85372	1.02524	2.27497
B630019K06Rik	0.901661	0.560812	0.501137	0.00483764	0.880763	0.0347301	0.693259	0.543915	1.12565	0.291239
Mid1ip1	0.683244	0.619621	0.0634256	0.0117096	0.248181	0.0651211	6.71076	6.16124	5.94351	5.25296
Atp6ap2	1.20742	1.52691	0.245141	0.00276982	0.599451	0.0236242	5.67352	5.94545	5.77799	6.38861
Usp11	1.13052	1.83566	0.588525	0.00915783	0.980064	0.0545999	0.881753	1.05874	0.489138	1.36544
A230072C01Rik	0.752083	0.591487	0.386061	0.0012872	0.740813	0.0138679	2.78252	2.37148	2.67598	1.9184
Akap17b	0.883143	0.648933	0.425361	0.00189307	0.789419	0.0180485	3.84248	3.6632	3.51214	2.88828
Dcaf12l1	1.10316	0.660069	0.676968	0.0154105	0.99999	0.0789381	2.62316	2.76481	3.2291	2.62979
Sash3	1.45324	2.0268	0.240259	0.0206442	0.591613	0.0981057	0.592305	1.13158	0.65699	1.67619
Mbnl3	1.21475	1.99446	0.374022	0.00872598	0.725061	0.0527821	1.9851	2.26576	1.95461	2.9506
C430049B03Rik	1.36198	1.65627	0.103362	0.00786159	0.34369	0.0489002	1.46543	1.91114	1.66076	2.38869
Ddx26b	1.35208	1.9714	0.106057	0.00031137	0.3495	0.00561963	1.50662	1.9418	1.3249	2.30413
Fhl1	1.35655	1.84996	0.109374	0.00107143	0.357295	0.0123862	1.62395	2.06389	1.96113	2.84863
Hmgb3	1.27909	1.54505	0.0840835	0.000295287	0.297784	0.00547338	4.50277	4.85789	4.56182	5.18947
Nsdhl	0.79065	0.480418	0.196052	0.000661563	0.516228	0.00900195	5.78171	5.44282	5.40771	4.35007
Bgn	1.18233	1.72879	0.205222	0.000101553	0.531417	0.00304473	6.01248	6.25411	5.89825	6.68801
Arhgap4	1.36028	1.96033	0.125408	0.00399922	0.393393	0.0305579	1.62782	2.07173	1.48073	2.45183
Renbp	1.81285	1.52112	0.0865349	0.0380401	0.303831	0.153033	1.57214	2.43039	1.63453	2.23966
Slc10a3	1.32148	1.66205	0.0829124	0.0119122	0.294623	0.0659078	3.43584	3.83799	3.18008	3.91304
Mpp1	1.37171	1.82916	0.00211816	0.000119956	0.0261341	0.00334469	4.69511	5.15108	4.67439	5.54558
Fundc2	1.15032	1.67168	0.147782	0.000125621	0.432941	0.00343276	4.10019	4.30222	4.02856	4.76985
Prkx	1.46953	2.18496	0.146529	0.00305672	0.430255	0.0253409	2.95375	3.50911	2.71018	3.83779
Arhgef9	0.765165	0.486042	0.300251	0.000296513	0.686144	0.0054744	2.29663	1.91047	2.7476	1.70675
F630028O10Rik	1.53185	1.99603	0.110997	0.00726405	0.361077	0.046246	0.877056	1.49233	1.1785	2.17563
Eda2r	2.50127	2.15884	0.088563	0.0360631	0.308894	0.147302	0.50747	1.83013	0.696405	1.80666
Rgag4	1.62286	1.82957	0.146124	0.00125737	0.429714	0.0136537	0.637833	1.33637	0.767506	1.63901
Chic1	0.91157	0.482033	0.743745	0.00817484	0.99999	0.0504711	3.49605	3.36248	3.15852	2.10572
Jpx	0.808928	0.528955	0.256862	0.0271976	0.616841	0.11995	1.36445	1.05853	1.7201	0.801313
Cysltr1	1.04665	1.52656	0.818334	0.0287587	0.99999	0.124988	0.93418	0.999963	0.485747	1.09603
Srpx2	1.08632	1.64506	0.625066	0.011834	0.99999	0.0656153	1.79734	1.9168	1.58351	2.30166
Gla	1.17725	1.5535	0.312891	0.0314602	0.686874	0.133701	2.39749	2.63291	2.29142	2.92694
Armcx4	1.44529	2.51598	0.0377187	0.00355963	0.175423	0.0282755	0.941798	1.47316	0.906956	2.23808
Armcx1	1.2332	1.73157	0.0554107	0.0124898	0.227045	0.068148	0.811572	1.11398	0.599784	1.39187
Armcx2	1.00996	1.72239	0.959074	0.000820772	0.99999	0.0104081	2.03416	2.04846	1.66503	2.44944
Ngfrap1	0.976458	2.00805	0.92202	0.00863136	0.99999	0.0523867	2.2917	2.25733	1.80709	2.81288
Serpina7	1.63368	2.65092	0.202681	0.037962	0.527482	0.152931	4.57282	5.28095	5.03022	6.43671
Tsc22d3	0.95714	0.449902	0.831462	0.000741075	0.99999	0.00975888	6.99357	6.93037	7.48319	6.33087
Capn6	1.47788	2.3426	0.158116	0.00509812	0.452756	0.0360664	0.507145	1.07067	0.625636	1.85374
Maged2	1.37911	2.40146	0.105249	0.00362101	0.347822	0.0285487	2.00085	2.46458	1.519	2.78291
2210013O21Rik	1.07371	1.64462	0.722025	0.00576349	0.99999	0.0394084	1.08326	1.18586	0.92175	1.6395
Yy2	1.06066	1.54605	0.750692	0.0258752	0.99999	0.116052	1.48357	1.56852	0.627352	1.25594
Adgrg2	1.23403	2.49213	0.310863	0.00679756	0.686874	0.0442811	1.58301	1.8864	1.6277	2.94508
Arhgap6	0.783325	0.511775	0.134451	0.000257919	0.412053	0.00508468	3.10934	2.75703	3.5387	2.57228
Mid1	1.33885	1.78247	0.0762534	0.00114582	0.279163	0.0128875	0.625939	1.04693	0.855139	1.68902

## Sheet: Fig.3D GO_Up
Category	Term	Count	%	PValue	Genes	List Total	Pop Hits	Pop Total	Fold Enrichment	Bonferroni	Benjamini	FDR
UP_SEQ_FEATURE	CARBOHYD:N-linked (GlcNAc...) asparagine	227	26.9596	4.80757e-17	SPARC, TFRC, F11R, IFI30, TXNDC16, MILR1, IL12B, PIEZO1, PTGFRN, SCN1B, SECTM1A, ENTPD1, SLC35C2, KCNK13, SLC11A2, P3H4, TM4SF4, EREG, DKK3, CCDC80, MXRA8, SPARCL1, IGSF8, FPR1, IGSF9, CD79B, ADAMTS15, FLRT2, CHST11, SERPINH1, ST8SIA4, TSPAN3, CLCA3A1, NGFR, H2-EB1, NAPSA, TNFSF12, FUCA2, TNFSF13, GDF2, LNPEP, GDF3, PILRA, NCEH1, COL1A2, TREML2, PAM, ITM2C, ROBO2, ACVRL1, FKBP10, PTPRS, CTSZ, LRR…	797	3729	22127	1.69004	1.06872e-13	1.06872e-13	1.06584e-13
GOTERM_MF_DIRECT	GO:0005515~protein binding	299	35.5107	1.92146e-12	RPL4, SPON2, RPL5, SPARC, TFRC, WIPF1, F11R, GLS, RPS6KA4, MILR1, RINL, UBASH3B, DPYSL2, MYC, DPYSL3, IL12B, PIEZO1, AKT1, RPL35, TRIM25, DIP2A, PTGFRN, SOX4, SCN1B, ADGB, GBP5, WDHD1, ACTN1, KRT8, MED9, P3H4, RUNX2, RUNX1, KCTD10, EZR, IGSF8, STXBP1, AGAP2, PPL, PIK3R6, CD79B, CRACR2B, FLRT2, KCNQ1OT1, GAR1, SERPINH1, SFN, VASP, NGFR, JUN, H2-EB1, GDF2, LNPEP, GDF3, PARVB, PILRA, PARP14, GADD45G…	725	5474	18724	1.41068	1.96758e-09	1.96757e-09	1.94259e-09
UP_KW_CELLULAR_COMPONENT	KW-0272~Extracellular matrix	38	4.51306	1.11969e-11	FBLN7, SPON2, SPARC, COL16A1, ELN, TNC, PRELP, NID1, CPZ, FBLN2, LTBP1, LOXL2, ADAMTS15, ADAMTS2, MMP24, RELN, FLRT2, ADAMTSL4, EMILIN1, WNT4, TGM2, POSTN, CRTAP, ANXA2, TGFB3, MMP2, BGN, DCN, COL3A1, COL1A2, CCDC80, COL5A1, COL6A2, COL5A2, COL6A1, SPARCL1, FMOD, FBN1	730	258	18403	3.71304	5.26251e-10	5.26252e-10	4.36677e-10
GOTERM_BP_DIRECT	GO:0030199~collagen fibril organization	17	2.019	2.6176e-10	FKBP10, CRTAP, ANXA2, P3H4, LOXL1, LOXL2, ADAMTS2, COL3A1, COL1A2, LOX, COL5A1, COL5A2, COL6A1, SERPINH1, CYP1B1, FMOD, DDR2	763	58	20199	7.75937	9.96782e-07	9.96782e-07	9.8605e-07
GOTERM_CC_DIRECT	GO:0009986~cell surface	68	8.07601	5.28793e-10	ACVRL1, ROBO2, PLVAP, B4GALT1, SPARC, TFRC, CTSZ, PLAT, SLC7A11, LRRC32, SIGLECH, TNF, SPN, MRC2, THBD, PLAU, IL12B, ITGB7, DIP2A, CTSB, PDGFRB, ENTPD1, ANXA1, ANXA2, IL15, SLC11A2, BGN, ADAM10, EMP2, CKAP4, DCSTAMP, CD200R1, ADAM15, MXRA8, LY6D, ITGA6, ADAM8, EGFL8, VAMP5, CSF1R, CD63, H2-M2, H2-DMA, TNFRSF11A, ADAMTS15, NT5E, SRPX2, SCUBE1, CXCR2, ABCB1B, WNT4, NGFR, CD74, H2-EB1, TGFB3, CAV2, …	790	800	21157	2.27639	3.1093e-07	2.96584e-07	2.68843e-07
GOTERM_CC_DIRECT	GO:0005576~extracellular region	123	14.6081	1.00879e-09	SPON2, COL16A1, SPARC, TFRC, HP, TNC, PLAT, METRNL, IFI30, TNF, LOXL1, TXNDC16, LOXL2, PYCARD, MILR1, BMPER, PLAU, IL12B, PAMR1, TGM2, SECTM1A, POSTN, PCOLCE, PRSS57, VASH1, EREG, DKK3, CCDC80, LOX, SPARCL1, CHIL3, FBLN7, HTRA3, ENDOD1, NID1, FBLN2, LTBP1, ADAMTS15, SDCBP, SCUBE1, FLRT2, PSAP, IGFBP7, SFN, THEM6, WNT4, CRTAP, NAPSA, TGFB3, TNFSF12, FUCA2, TNFSF13, GDF2, INHBA, GDF3, IGSF10, COL1A…	790	1887	21157	1.74566	5.93168e-07	2.96584e-07	2.68843e-07
GOTERM_BP_DIRECT	GO:0030036~actin cytoskeleton organization	31	3.68171	4.98158e-09	WIPF1, SRF, AGAP2, TESK1, FHL3, CORO1C, PDLIM1, ABR, PDLIM2, FLNB, S1PR2, VASP, SPECC1, GAS2L3, GSN, ANXA1, ACTN1, ARHGEF17, RHOG, PARVB, INF2, ABI3, ITPKA, FSCN1, ELMO1, SPIRE1, MYH9, EZR, RHOQ, ARHGEF5, PLEC	763	234	20199	3.50712	1.89697e-05	9.48492e-06	9.3828e-06
GOTERM_MF_DIRECT	GO:0042802~identical protein binding	130	15.4394	5.82713e-09	CDA, PLVAP, TFRC, FHOD1, HP, TNF, GLS, PYCARD, TGM1, RPS19, UBASH3B, DPYSL2, MYC, DPYSL3, IL12B, PIEZO1, AKT1, OIP5, SLC39A4, TGM2, GBP5, ENTPD1, LMO2, FAM118A, SDCBP2, MID1, KCTD10, TIMELESS, EZR, TRIM34A, SMIM3, HVCN1, H2-M2, STXBP1, HTRA3, H2-M3, ITPR3, ZC3HAV1, CD79B, SDCBP, SCUBE1, PSAP, SFN, SKIL, NGFR, JUN, MLKL, TGFB3, TRPV2, TNFRSF10B, INHBA, NDC80, GADD45G, PTPRE, RCAN1, COL1A2, BCL2, M…	725	2025	18724	1.65798	5.96696e-06	2.98349e-06	2.94561e-06
GOTERM_CC_DIRECT	GO:0031012~extracellular matrix	31	3.68171	1.03715e-08	FBLN7, SPON2, SPARC, NID1, LRRC32, CPZ, LTBP1, LOXL1, ADAMTS15, ADAMTS2, MMP24, RELN, BMPER, ADAMTSL4, EMILIN1, WNT4, TGM2, POSTN, TGFB3, MMP2, BGN, DCN, COL3A1, MMP14, CCDC80, COL5A1, LOX, COL6A2, COL6A1, MATN2, FBN1	790	244	21157	3.40251	6.09842e-06	2.03281e-06	1.84267e-06
UP_KW_CELLULAR_COMPONENT	KW-0964~Secreted	118	14.0143	2.4815e-08	SPON2, COL16A1, SPARC, HP, TNC, PLAT, METRNL, IFI30, TNF, LOXL1, TXNDC16, LOXL2, MILR1, BMPER, PLAU, IL12B, PAMR1, TGM2, SECTM1A, POSTN, PCOLCE, PRSS57, VASH1, EREG, DKK3, CCDC80, LOX, SPARCL1, CHIL3, FBLN7, HTRA3, ENDOD1, NID1, FBLN2, LTBP1, ADAMTS15, SDCBP, SCUBE1, FLRT2, PSAP, IGFBP7, SFN, THEM6, WNT4, CRTAP, NAPSA, TGFB3, TNFSF12, FUCA2, TNFSF13, GDF2, INHBA, GDF3, IGSF10, COL1A2, COL5A1, COL…	730	1782	18403	1.66932	1.1663e-06	5.83152e-07	4.83892e-07

## Sheet: Fig.3D GO_Down
Category	Term	Count	%	PValue	Genes	List Total	Pop Hits	Pop Total	Fold Enrichment	Bonferroni	Benjamini	FDR
GOTERM_MF_DIRECT	GO:0020037~heme binding	20	4.37637	8.10836e-09	CYP4A10, CYP3A44, HBB-B2, HBB-BT, CYP3A59, CYP8B1, CYP3A16, CYB5D2, CYP2D26, HEBP1, CYP2D12, CYP2D22, PGRMC2, CYP2C55, CYP3A41A, CYP2R1, CYP1A2, NOX4, CYP2E1, HRG	368	192	18724	5.30005	5.91908e-06	5.9191e-06	5.83802e-06
KEGG_PATHWAY	mmu05204:Chemical carcinogenesis - DNA adducts	14	3.06346	1.90645e-08	UGT2B37, CYP3A44, CYP3A16, HSD11B1, NAT1, CYP2C55, NAT2, GSTA2, CYP3A41A, CYP1A2, UGT1A5, SULT2A7, CYP2E1, GSTM7	201	84	9463	7.8466	4.63266e-06	4.63268e-06	4.49922e-06
KEGG_PATHWAY	mmu01100:Metabolic pathways	66	14.442	7.04794e-08	COLGALT2, ACSM3, PANK1, MOGAT1, TAT, ADK, CYP3A16, GPHN, KHK, NADK2, NSDHL, MCEE, KYNU, CYP2R1, ME1, CHAC2, UPP2, ENPP3, GAMT, CYP4A10, IPMK, CYP3A44, SIRT4, ACYP2, ACYP1, HOGA1, SIRT7, SIRT3, DPM1, ACLY, PCCA, CYP3A41A, AMY1, LAP3, CYP2E1, BCAT2, PTGES, LIPT1, OAT, SHMT1, NEU2, HSD11B1, CYP2C55, UGT1A5, SC5D, PRODH, TMEM86B, GALNT4, MMAB, AGXT2, UGT2B37, BBOX1, CYP8B1, GCK, ASS1, DERA, BHMT, GNP…	201	1625	9463	1.91216	1.71264e-05	8.56325e-06	8.31657e-06
INTERPRO	IPR001128:Cyt_P450	13	2.84464	5.67517e-07	CYP4A10, CYP3A44, CYP3A59, CYP8B1, CYP3A16, CYP2D26, CYP2D12, CYP2D22, CYP2C55, CYP3A41A, CYP2R1, CYP1A2, CYP2E1	418	103	22094	6.6712	0.000677953	0.000376873	0.000375612
INTERPRO	IPR036396:Cyt_P450_sf	13	2.84464	6.30751e-07	CYP4A10, CYP3A44, CYP3A59, CYP8B1, CYP3A16, CYP2D26, CYP2D12, CYP2D22, CYP2C55, CYP3A41A, CYP2R1, CYP1A2, CYP2E1	418	104	22094	6.60706	0.000753463	0.000376873	0.000375612
GOTERM_CC_DIRECT	GO:0005739~mitochondrion	67	14.6608	6.5748e-07	ACSM3, TAT, DCAF8, MRPS10, ALKBH7, HEBP1, NGRN, NADK2, CYP2D12, MCEE, KYNU, NARS2, ME1, PDK1, LYPLA1, STARD4, MRPS27, C030006K11RIK, NSUN3, SIRT4, ACYP2, HOGA1, CLPX, SIRT3, CYP2D26, MRPS18C, SLC25A16, ACLY, CYP2D22, PCCA, CRY2, GPD1, PEX5, LAP3, CYP2E1, BCAT2, TRUB1, LIPT1, OAT, SHMT1, IREB2, PLD6, HIGD1A, RNF5, AKAP1, PDSS2, PRODH, RILP, PPARGC1B, STARD13, MMAB, AGXT2, MTERF2, MTERF4, XRCC3, G0…	402	1876	21157	1.87962	0.000239952	0.00023998	0.000238665
INTERPRO	IPR017972:Cyt_P450_CS	12	2.62582	1.98643e-06	CYP2D12, CYP2D22, CYP2C55, CYP3A41A, CYP4A10, CYP2R1, CYP1A2, CYP3A44, CYP2E1, CYP3A59, CYP3A16, CYP2D26	418	96	22094	6.60706	0.00237097	0.000791263	0.000788614
GOTERM_MF_DIRECT	GO:0016712~oxidoreductase activity, acting on paired donors, with incorporation or reduction of molecular oxygen, reduced flavin or flavoprotein as one donor, and incorporation of one atom of oxygen	10	2.18818	2.37008e-06	CYP2D12, CYP2D22, CYP2C55, CYP3A41A, CYP2R1, CYP1A2, CYP2E1, CYP3A59, CYP3A16, CYP2D26	368	60	18724	8.48007	0.00172866	0.000865078	0.000853228
KEGG_PATHWAY	mmu00140:Steroid hormone biosynthesis	12	2.62582	4.26031e-06	HSD11B1, CYP2D12, CYP2D22, CYP2C55, CYP3A41A, UGT2B37, CYP1A2, CYP3A44, UGT1A5, CYP2E1, CYP3A16, CYP2D26	201	94	9463	6.01016	0.00103472	0.000345085	0.000335145
GOTERM_BP_DIRECT	GO:0006805~xenobiotic metabolic process	12	2.62582	4.40812e-06	SULT1B1, CYP2D12, CYP2D22, CYP2C55, GSTA2, CYP2R1, CYP1A2, NR1I2, SULT2A7, CYP2E1, ABCB11, CYP2D26	379	105	20199	6.09092	0.00839293	0.00744202	0.00742646

## Sheet: Sup.Fig.4F ND-KOvsND-WT Genes
	Fold change	p-Value	q-Value (adjusted p-Value)	Average of normalized Data (log2)
Gene symbol	ND-T5KO /ND-WT	ND-T5KO /ND-WT	ND-T5KO /ND-WT	ND-WT	MCD-WT	ND-T5KO	MCD-T5KO
Sgk3	1.57904	0.00085063	0.0551891	2.62205	3.41289	3.28109	3.57974
Snhg6	1.50906	0.0203011	0.282636	3.55303	4.54871	4.14668	4.36894
Jph1	2.2793	0.00231231	0.0925005	1.5265	1.68288	2.71509	1.25444
Inpp4a	1.56823	0.0094626	0.193763	2.85939	2.95327	3.50853	3.04944
Il1r1	1.94147	0.00898116	0.189304	4.71211	5.01141	5.66926	4.95468
Pms1	0.573955	0.00940561	0.193378	2.972	2.78372	2.17101	2.32579
Coq10b	1.59663	0.00014703	0.0224991	3.39814	3.82743	4.07317	4.33943
4930487H11Rik	1.62966	0.0369332	0.385758	1.10867	1.22992	1.81324	1.44744
Map2	1.64206	0.0300399	0.346061	0.97463	1.27048	1.69014	1.71822
Ihh	0.586213	0.0298945	0.345854	1.2886	1.13566	0.518093	1.18745
Mogat1	3.94236	0.0127769	0.224502	0.775371	0.520325	2.75443	1.39235
Asb1	1.87192	0.00171715	0.0799085	2.57841	2.8984	3.48293	3.17513
Gpc1	1.60964	0.0497013	0.448506	3.63126	4.49061	4.318	4.89301
D1Ertd622e	1.77607	0.00968039	0.195982	2.62802	3.5489	3.45671	3.81788
Gin1	2.01289	0.000440942	0.0404174	2.64831	2.98471	3.65758	2.88956
Pfkfb2	1.74869	0.00426536	0.128303	3.94018	4.48079	4.74646	4.54151
Yod1	1.54537	0.0251661	0.318789	3.73492	4.64463	4.36287	4.15698
Nfasc	0.598837	0.0107921	0.209023	2.13992	0.546365	1.40016	0.155987
Plekha6	1.6371	0.000252591	0.0304706	4.68801	4.5568	5.39915	4.80744
Btg2	1.54637	0.0221684	0.294929	2.91224	4.50234	3.54113	4.65913
Kdm5b	0.655023	0.0211848	0.28726	5.46562	4.90092	4.85524	4.42754
Nav1	0.629885	0.00590086	0.150853	3.87244	3.76316	3.2056	4.14321
Ivns1abp	1.84696	0.000292584	0.0322941	6.08138	6.97031	6.96654	7.33494
Rgs16	43.5029	0.0215362	0.289536	0.960679	6.93255	6.40372	6.55795
4930523C07Rik	1.86171	0.000204183	0.0277895	3.44829	3.5818	4.34492	4.08561
4930562F07Rik	1.83062	8.03851e-05	0.0159959	2.33815	2.51301	3.21048	3.07571
Prrx1	1.75767	0.0229951	0.301618	0.944159	1.08995	1.75783	1.41476
Selp	1.68865	0.00125039	0.0666613	1.07415	1.68863	1.83002	2.28566
Rcsd1	1.68799	0.0105176	0.205429	2.18977	3.32332	2.94508	3.81956
Rgs4	1.55488	0.0103438	0.204466	1.61522	1.86669	2.25202	1.89102
3110045C21Rik	0.569042	0.0193826	0.276173	1.7346	1.80001	0.921211	1.46699
B4galt3	0.584682	0.0137781	0.233017	4.24062	3.95302	3.46634	3.44055
AI607873	1.83004	0.000904462	0.0565931	2.63383	4.25007	3.5057	4.68775
Ifi205	1.5779	0.00371102	0.118681	1.34612	2.54336	2.00413	3.21827
Efcab2	0.6383	0.0184713	0.271314	1.69201	2.15941	1.04432	1.5119
9130409I23Rik	2.10942	0.00301534	0.106839	2.04363	1.0089	3.12048	1.34944
Trp53bp2	1.552	0.00414758	0.126393	2.69745	3.13817	3.33157	2.85416
Tlr5	0.381398	6.86896e-05	0.0150043	1.50962	0.901841	0.118988	0
Gm2061	0.562578	0.00152014	0.0754956	2.25395	1.21471	1.42407	0.723846
Rcor3	1.53317	0.0262549	0.325447	3.19729	3.75306	3.8138	3.56805
G0s2	1.5907	0.0263842	0.325531	7.1815	7.37445	7.85116	7.05463
Plxna2	0.423792	6.28254e-06	0.00569847	5.74967	4.40046	4.5111	3.87974
Akap12	0.586052	0.0372307	0.387486	3.60671	3.88387	2.83581	3.83516
A630066F11Rik	0.576756	0.0494995	0.447892	1.34588	0.731996	0.551912	0.81996
Plagl1	1.55331	0.01385	0.233663	0.492731	1.66275	1.12808	1.86933
Map3k5	2.107	9.88076e-05	0.018083	5.2278	5.33132	6.30299	5.77339
Tcf21	0.654296	0.0165166	0.258081	1.95345	2.15029	1.34147	2.32566
Ctgf	2.20951	0.0171083	0.26178	4.73265	5.77818	5.87638	6.29262
Mical1	1.5828	0.0211724	0.287259	0.592588	1.40326	1.25507	1.95242
Sobp	0.606107	0.0157145	0.250936	1.02858	0.74517	0.306222	0.595284
Aim1	1.69887	0.000472101	0.0420468	3.7025	4.64819	4.46707	5.01352
Prdm1	1.72476	0.00435945	0.129957	0.824868	2.18747	1.61127	2.82588
4930507D05Rik	0.665002	0.0430742	0.415089	3.11749	2.33908	2.52892	1.9709
Tmem26	0.576048	0.0145412	0.240135	1.90374	2.21229	1.10801	2.40638
Ipmk	1.64422	0.00299892	0.106597	5.0369	4.99164	5.7543	5.10411
Gstt3	1.58577	0.0418263	0.409089	6.99976	5.63458	7.66494	5.55526
Dip2a	0.642266	0.0143278	0.237762	1.82337	1.51155	1.18461	1.84463
Pcnt	1.51297	0.0012602	0.0667401	4.35078	4.82401	4.94817	4.91953
Slc19a1	1.63996	0.0223138	0.296693	2.54032	2.83845	3.25398	2.86501
Mknk2	3.27529	3.06956e-07	0.00142931	5.07786	6.35094	6.78948	6.75124
Slc41a2	0.455863	0.0127419	0.224502	2.45212	1.0951	1.3188	1.32068
Tcp11l2	2.22984	0.000515473	0.0443632	3.02372	3.78592	4.18067	3.36992
Rfx4	1.59567	0.0439821	0.420357	1.68019	1.86462	2.35435	1.80344
Mterf2	1.804	0.035895	0.38209	1.22225	1.39289	2.07345	1.4017
Apaf1	1.6155	0.000282186	0.0320276	0.949225	2.42877	1.6412	2.49373
Socs2	0.144815	0.0300923	0.346322	6.30842	6.53944	3.52071	5.85519
4933440J02Rik	0.632361	0.025642	0.321657	1.20252	0.272957	0.541337	0.548697
Lgr5	0.495103	0.000636035	0.047831	3.61018	3.16543	2.59598	2.84697
Tbc1d30	1.52811	0.0149062	0.2432	2.8004	3.4445	3.41215	3.89348
Slc16a7	1.57049	0.0199435	0.280559	3.9719	4.92073	4.62312	5.12399
Mtfp1	0.632283	0.00724935	0.169798	4.522	3.72942	3.86064	3.75455
Tbc1d10a	2.0034	0.000119814	0.019843	2.12514	2.67551	3.12759	2.5723
Znrf3	1.51186	0.00159339	0.0768999	3.35218	4.16493	3.9485	4.13566
Ccdc117	0.577184	0.000483224	0.0426998	5.30542	4.90064	4.51252	4.42314
Camk2b	1.64341	0.0426025	0.412935	2.7308	3.51796	3.44749	3.59332
Ddc	0.539657	0.000947311	0.0580402	7.32894	6.1792	6.43905	6.17265
Cobl	0.636727	0.0244828	0.313882	3.85906	4.46759	3.2078	3.90506
Egfr	0.543277	0.0215053	0.289536	7.43424	6.22966	6.554	6.15941
Acyp2	1.8022	0.00134234	0.0692956	0.697808	1.22483	1.54757	0.86667
Ccnjl	0.523182	0.00747654	0.172057	1.49853	0.988231	0.563918	0.737766
Adam19	0.599011	0.0429903	0.414452	1.36493	1.44984	0.625586	1.55383
Ifi47	0.534158	0.00153054	0.0754956	4.95625	5.40653	4.05159	5.20846
Jade2	1.53219	0.0374147	0.388359	3.29816	3.40455	3.91375	3.55742
Fnip1	1.72084	4.11001e-05	0.011849	5.40443	6.20703	6.18754	6.13706
Zfp867	1.58301	0.0257859	0.322578	1.4493	1.09047	2.11197	1.40091
Flcn	1.79049	2.50483e-06	0.00277702	3.95337	4.86013	4.79372	4.58771
Srebf1	0.634628	0.0437166	0.419587	6.46441	5.16638	5.80839	4.73223
Tom1l2	1.63205	0.000254753	0.030573	4.47684	5.02447	5.18352	5.12909
Trpv2	0.610574	0.0253448	0.319881	1.6455	1.60262	0.933734	2.09656
Per1	2.862	5.2099e-05	0.0132034	3.20258	4.43049	4.71961	4.49774
Tnfsf12	0.666286	0.0198846	0.280238	3.29893	3.7414	2.71314	4.13917
Sgsm2	0.628508	0.014463	0.239154	3.74485	1.92878	3.07485	2.47232
Smyd4	1.65294	0.043971	0.420357	1.00824	1.98565	1.73327	1.62206
Abhd15	1.50116	0.000187939	0.0260627	5.2859	4.53213	5.87198	5.11022
Slc13a2	0.439266	0.000292675	0.0322941	3.95345	0.705655	2.76661	0.356256
Rab11fip4	0.608724	0.019719	0.279045	1.2329	0.908071	0.516761	0.86527
Atad5	1.60038	0.0388308	0.395476	1.43258	1.61736	2.111	2.12994
Ngfr	0.621716	0.000517679	0.0443632	3.03181	3.1947	2.34614	3.32073
Snx11	0.627424	0.0363019	0.383487	3.44572	3.11166	2.77323	3.36265
D030028A08Rik	0.559617	0.037324	0.388185	1.86344	1.90923	1.02595	1.90039
Arhgap23	0.648451	0.000302284	0.0327338	4.34337	3.9629	3.71844	4.09324
Pip4k2b	0.643342	0.00965841	0.195877	4.33999	4.12464	3.70365	3.92195
Fbxl20	1.50523	0.00527184	0.141895	4.66521	4.8005	5.25519	4.55859
Nr1d1	4.36589	0.000127053	0.0204003	3.76387	5.0399	5.89014	5.09267
Krt23	2.88204	0.000602118	0.0468847	1.40421	2.84577	2.9313	2.98846
Krt19	0.557508	0.0282422	0.33668	1.29612	0.982611	0.453184	0.425835
Hap1	0.59819	0.00234897	0.0933255	1.15189	1.01292	0.410571	1.4445
Itgb3	1.52345	0.0100232	0.200137	1.85681	2.71078	2.46415	2.98532
LOC100503496	0.575508	0.0150821	0.245298	3.57442	4.39687	2.77733	4.0334
Slc16a6	0.542732	0.00413648	0.12622	5.04022	5.84339	4.15853	5.27261
Kcnj16	1.91578	0.0302148	0.346823	1.08976	1.83134	2.02769	1.95349
Sox9	0.493976	0.000208881	0.0277895	6.16565	5.46779	5.14816	5.13596
Cdc42ep4	1.57723	8.71667e-05	0.0164993	6.26377	6.3785	6.92115	6.51446
Tha1	1.71128	0.0158263	0.251513	0.882597	1.35989	1.65767	1.45159
Cyth1	2.17127	1.73251e-05	0.00880728	3.55931	4.34553	4.67786	4.51262
Aatk	2.122	0.000561077	0.0459348	5.54873	3.16589	6.63416	3.52807
Mafg	1.53706	0.000219296	0.0279776	6.7946	7.43075	7.41477	7.32106
Lpin1	17.1901	0.000152327	0.0227338	4.91868	8.02229	9.02219	8.35968
Grhl1	1.57755	0.0192256	0.275387	0.723898	2.23194	1.38158	2.0106
Klf11	2.19424	0.000280244	0.0320276	2.35388	3.14372	3.4876	3.29821
Cys1	2.02648	0.000868092	0.0559859	1.77144	2.37189	2.79041	2.8689
Rrm2	2.34919	0.0138851	0.233726	1.2851	2.93038	2.51727	2.88134
Id2	0.59185	0.000218154	0.0279776	9.51696	8.97336	8.76027	8.6375
Mipol1	1.81797	0.000961042	0.0580844	1.61235	1.91968	2.47468	1.98204
Foxa1	0.545978	0.0452635	0.427342	3.99722	3.43818	3.12414	3.56192
Prkch	1.84746	0.0130215	0.226752	1.43203	2.33491	2.31757	2.62603
Fut8	1.50919	0.0474632	0.437813	1.25415	1.7839	1.84793	2.00125
Zfp36l1	0.662848	0.000845192	0.0551891	8.65733	8.03855	8.06408	7.6532
Susd6	1.99509	1.06653e-06	0.00186988	3.99097	4.96646	4.98742	4.8269
Jdp2	1.63122	0.0116846	0.215906	1.37403	2.47945	2.07999	2.5628
Irf2bpl	1.72411	0.00128272	0.0672617	5.30092	5.78535	6.08678	5.79459
Flrt2	0.563069	0.036895	0.385588	1.19933	1.27219	0.370713	1.82617
Rin3	0.631434	0.000656406	0.0483622	2.54998	2.1185	1.88668	2.13621
Serpina1e	0.423295	0.0134724	0.230564	13.1033	8.49574	11.8631	8.03258
Serpina11	0.64899	0.00272254	0.102511	6.02467	5.12425	5.40094	5.083
Serpina9	0.549798	0.0443267	0.422413	1.16074	0.133785	0.29771	0
Serpina4-ps1	0.10945	0.00940484	0.193378	7.0397	0.989757	3.84805	0.451636
Serpina3g	1.87249	0.0142501	0.236979	1.08777	2.66102	1.99273	2.95641
Gskip	1.75628	0.00446069	0.131627	3.21479	3.65335	4.02731	4.2236
Slc25a47	2.71596	2.82606e-05	0.00982035	7.67907	8.26475	9.12053	8.68832
Dlk1	2.00104	0.0111031	0.210949	0	0.424666	1.00075	0.225686
Tecpr2	0.603734	0.000103435	0.018668	3.85933	3.25678	3.13132	2.98235
Ankrd9	0.652627	0.0490964	0.445638	2.53072	1.46783	1.91505	1.70227
Exoc3l4	0.626089	0.0495371	0.447892	1.62645	1.46534	0.950895	1.95654
Tnfaip2	0.486395	0.00119167	0.0655432	5.55218	5.39823	4.51238	5.57434
BC022687	1.69162	0.0206261	0.284506	0.245625	0.775642	1.00403	0.869953
Crip2	0.647832	0.00609123	0.152655	6.73352	6.22451	6.10722	6.27057
Zfp386	1.5581	0.00603584	0.151961	2.5945	3.05156	3.23428	3.21789
Chrm3	0.538919	0.00706778	0.167568	2.66384	2.13877	1.77198	1.64055
Inhba	0.244877	0.00700468	0.166411	3.62521	3.37248	1.59534	2.55208
Zfp322a	0.650678	0.00345268	0.115165	5.01491	4.67538	4.39492	4.42866
Slc17a4	1.51111	0.00333329	0.113459	4.57726	5.61222	5.17287	5.48327
Fam65b	0.526652	0.049249	0.446675	2.17223	1.34909	1.24715	1.23002
Serpinb1a	2.6273	0.016343	0.256746	3.15262	2.41388	4.5462	2.61583
Tubb2a	0.536667	0.000207679	0.0277895	7.37217	7.66224	6.47427	7.75068
Tubb2b	0.653607	0.0378299	0.389578	1.76049	2.50806	1.14699	4.00842
Gcnt2	1.53662	0.00014528	0.0224001	4.16682	4.84763	4.78658	4.93567
Mylip	1.74646	0.00503625	0.138533	3.80132	4.32822	4.60576	4.53913
Id4	1.51102	0.0397745	0.400879	0.579491	1.34417	1.17501	1.15151
Omd	1.69226	0.0200816	0.281312	1.45796	2.37925	2.21692	2.50535
Zfp729b	1.65185	0.00177819	0.0808805	2.65631	2.48851	3.3804	2.39592
Arl15	1.51942	0.0147443	0.242019	2.47255	2.03349	3.07607	2.53875
Nr1d2	3.69167	1.06334e-06	0.00186988	4.41651	6.00157	6.30079	6.4999
Nid2	0.649263	0.029885	0.345854	2.65142	1.95264	2.02829	1.9275
Kcnk5	2.63607	0.000188065	0.0260627	4.21672	3.8835	5.61511	4.09378
Ap3m1	1.90175	1.76455e-05	0.00880728	5.44581	5.54864	6.37314	5.9594
Lrtm1	2.36382	0.0460196	0.43168	4.02476	5.19169	5.26588	3.89326
Fam35a	1.69743	0.00949983	0.193927	5.55194	6.45407	6.31529	6.01516
Rgr	1.51617	0.0127124	0.224502	0.699582	0.186804	1.30001	0.125013
Lrit2	1.86602	0.0239091	0.310112	1.76151	0.190076	2.66148	0.294438
Ddhd1	0.657425	0.0123083	0.221796	3.96387	3.64959	3.35877	3.53891
Fbxo34	1.7878	7.35732e-08	0.000973841	4.07082	4.73622	4.90901	4.43089
Mmp14	0.590124	0.00336099	0.113902	4.96726	5.51577	4.20635	5.6887
Ajuba	0.575014	0.0198564	0.28018	2.82947	3.32707	2.03114	3.72939
Cebpe	1.66172	0.00107258	0.0617678	2.13496	1.94348	2.86764	2.20494
Fam124a	1.55191	0.000503592	0.043586	2.78453	4.21802	3.41858	4.74282
Gata4	0.557221	0.00482184	0.134285	4.27696	3.11834	3.43328	3.10795
Pinx1	0.566447	3.00257e-05	0.0100377	4.46667	4.16555	3.64668	4.02953
Adra1a	2.21352	0.0292393	0.342913	1.10908	1.51225	2.25542	1.64599
Sorbs3	2.30313	1.77795e-05	0.00880728	2.0423	3.02714	3.24589	3.13622
Lrch1	1.54283	0.00283818	0.104378	2.24639	2.23873	2.87198	2.67145
Tsc22d1	0.520242	6.96014e-05	0.0150043	7.45455	6.95746	6.51181	6.10156
Rnf219	1.55082	0.0279958	0.335646	1.26699	1.63957	1.90002	1.90067
Dab2	0.571826	0.00113646	0.0634509	4.58895	4.40394	3.7826	4.6766
Osmr	1.88379	0.00121247	0.0655432	1.11386	2.53949	2.0275	2.59213
Lifr	0.51425	0.0198977	0.280254	8.61574	7.27913	7.65628	6.83451
Rai14	0.65727	0.00710385	0.168081	4.84861	4.56465	4.24317	4.23915
Fam134b	2.88555	0.00146197	0.0739488	5.37726	6.72279	6.90611	6.98384
Klf10	3.30731	6.37378e-06	0.00569847	3.69476	4.46149	5.42041	4.53289
Mal2	0.651585	0.0127613	0.224502	6.23922	5.88717	5.62125	5.6597
Mtss1	1.6994	2.03803e-05	0.00912489	6.99728	6.75896	7.76231	7.19939
St3gal1	0.549912	2.50377e-05	0.00970587	7.0722	6.34676	6.20947	6.42421
9030619P08Rik	1.66604	0.00116494	0.0645765	3.37088	5.88398	4.10731	5.55206
Mapk15	0.657165	0.0268311	0.327992	4.84697	2.65527	4.2413	2.62727
Apol7a	0.658912	0.000150384	0.0225886	7.36103	6.96962	6.75919	6.34264
Maff	3.78071	2.75642e-05	0.00982035	1.31512	3.63459	3.23378	4.1334
Tab1	1.71911	0.00443836	0.131412	0.515786	0.86406	1.29745	1.21053
Tob2	1.50377	0.000159355	0.0236312	6.16311	6.54654	6.75169	6.34723
Cenpm	1.87364	0.00957274	0.194649	1.25584	2.86295	2.16168	2.66077
Rnu12	1.92454	0.0310597	0.352009	0.719434	0.582253	1.66394	1.00896
Prr5	1.502	0.00644738	0.157842	1.7342	1.62138	2.32109	2.16039
Ppara	1.77724	2.59107e-05	0.00970587	8.64596	8.45012	9.4756	8.82854
Gtse1	2.31809	0.00084661	0.0551891	0.32717	1.75307	1.54011	1.76167
Trmu	0.644145	0.00507983	0.138993	2.5993	1.99552	1.96476	2.41402
Fam19a5	2.1236	1.85787e-05	0.00890016	1.27977	1.31483	2.36628	1.68359
Pim3	2.42878	0.00199234	0.0858995	6.97548	7.55571	8.25571	7.76999
Rhebl1	1.65313	0.0113593	0.213306	1.15762	1.28522	1.88282	1.79718
Smarcd1	0.663255	0.0183551	0.269957	2.95665	2.59118	2.36429	2.15054
Slc11a2	0.648822	0.00508232	0.138993	5.23051	5.47433	4.60641	5.36639
Tns2	1.96866	1.38662e-05	0.00807082	3.89394	4.54922	4.87116	4.70166
Calcoco1	1.79496	0.0146759	0.241132	5.4606	5.88767	6.30455	6.04776
Anks3	0.617271	0.0125936	0.22382	3.53634	3.23246	2.84032	2.76938
Rrn3	0.612694	0.00568143	0.14829	4.00578	3.91631	3.29901	3.78847
Cebpd	1.96026	5.44423e-05	0.0132034	3.28069	4.54799	4.25174	5.01041
Ppm1f	0.658853	0.0119282	0.218671	3.61746	2.4994	3.01549	2.62071
Cldn5	0.572958	0.0213421	0.28872	1.805	1.27313	1.0015	1.20088
Klhl24	1.89435	7.03175e-05	0.0150196	4.90452	5.16388	5.82623	5.20422
Fam131a	1.53347	0.00432041	0.12929	3.17776	2.15854	3.79455	2.06579
Clcn2	1.64443	0.000980983	0.0582634	3.73654	2.76807	4.45413	2.96722
Tctex1d2	0.57165	0.0129154	0.225918	1.67874	1.67505	0.871945	1.70439
Tfrc	0.511563	0.000484183	0.0426998	4.61688	4.94151	3.64986	4.54638
Gm19522	0.501269	0.00534292	0.143188	3.15684	1.76184	2.16049	1.65183
Plcxd2	0.616286	0.00162885	0.0773937	7.14024	6.43222	6.44191	6.05847
Dcbld2	0.6462	0.0206037	0.284506	2.77306	2.62609	2.14311	2.90575
St3gal6	1.76926	0.0464902	0.434169	0.979904	1.47389	1.80305	1.86759
Nrip1	0.619808	0.00459414	0.13236	3.91863	3.93878	3.22852	3.45017
B130034C11Rik	1.75448	0.0127863	0.224502	0.431745	0.695973	1.24279	0.817511
Tiam1	0.481413	0.0191129	0.275177	1.67689	1.23855	0.622238	0.875844
Mis18a	1.52651	0.000744042	0.0519507	1.67039	2.29488	2.28062	2.38213
1810053B23Rik	7.59212	3.53607e-05	0.0111252	0	4.4538	2.9245	4.87569
Wrb	0.635671	0.00217527	0.0898516	2.50853	2.45892	1.85489	2.51291
Ripk4	1.52526	0.0161187	0.254418	1.6809	1.59666	2.28996	1.90529
Airn	0.585881	0.0332344	0.365839	1.90084	2.29145	1.12953	2.84267
Zfp51	0.612918	0.0389161	0.395998	1.79519	1.95407	1.08896	1.7547
Zfp947	0.620709	0.0229164	0.30085	1.757	1.09485	1.06899	0.940465
Tnfrsf12a	0.648241	0.0141989	0.236641	1.67223	2.50984	1.04683	2.50833
1600002H07Rik	1.66139	0.00268145	0.101677	6.22719	5.80873	6.95958	5.66015
Ccnf	1.53547	4.30958e-05	0.0122033	3.38186	3.3138	4.00054	3.19571
Igfals	0.62372	0.000315211	0.033664	6.74059	6.09473	6.05956	5.66213
Dusp1	2.25082	0.0079984	0.177182	5.18422	5.17965	6.35467	5.28066
Crebrf	1.88052	2.54465e-05	0.00970587	5.90802	6.13187	6.81915	6.12285
Ppard	0.287199	0.000230115	0.0284975	3.73293	2.13557	1.93305	2.18171
Fkbp5	5.61375	0.00171934	0.0799085	3.40599	5.94087	5.89496	6.51062
Gm4432	0.64942	0.0185913	0.271755	1.97824	1.897	1.35546	1.97655
Cyp21a1	0.499055	0.00670737	0.161194	2.03261	0.970385	1.02988	1.45917
Hspa1b	0.201458	1.14319e-05	0.00759155	5.83517	3.94171	3.52372	3.91353
Hspa1a	0.200177	0.00232419	0.0928161	3.35055	2.11628	1.02989	2.08032
Adgrf1	0.517358	0.0292806	0.342913	1.3773	0.500953	0.426534	0.208952
Pla2g7	2.42754	0.00114003	0.063498	1.47954	3.73033	2.75904	4.26458
Cyp39a1	1.61069	0.0206103	0.284506	2.20044	4.59446	2.88813	4.14534
Mad2l1bp	0.557002	0.00101388	0.0591218	3.50829	3.31932	2.66404	3.25601
Sema6b	1.63707	0.0010863	0.0621405	1.32089	1.77597	2.03201	1.92854
Lpin2	2.91025	2.34893e-06	0.00273439	7.41217	8.39663	8.95331	8.71523
Rasgrp3	0.654087	0.000973872	0.0580844	4.31303	3.76741	3.70059	3.70877
Gemin6	1.53442	0.0352082	0.377402	1.78327	2.47873	2.40096	2.38886
Slc8a1	5.24043	8.59856e-05	0.0164092	3.042	5.49947	5.43168	4.70765
Eml4	0.640325	0.000945326	0.0580402	5.18757	4.90931	4.54444	4.57515
Zfp36l2	2.55231	1.08215e-05	0.00759155	4.52405	5.26323	5.87585	5.77374
Thada	0.527102	0.00361261	0.117306	4.09304	3.69767	3.1692	3.36164
Svil	0.535383	0.000134436	0.0211482	5.44817	4.83458	4.54682	4.33203
Cables1	1.87347	0.00220954	0.0903906	0.896024	2.52122	1.80174	2.4854
3110002H16Rik	1.5433	0.000416145	0.0400168	5.05568	5.49411	5.68169	5.3781
Npc1	1.6391	0.000121025	0.019843	6.63622	7.28435	7.34913	7.10445
Celf4	1.68448	0.0302252	0.346823	1.38399	1.52965	2.1363	1.95411
Nrep	0.29523	0.00709594	0.168065	4.30535	2.58348	2.54526	2.97642
Prob1	1.88023	0.00652496	0.158983	2.62861	2.43475	3.53953	2.55865
Gnpda1	1.62483	0.013464	0.230564	4.15958	3.79396	4.85987	4.11935
Spry4	1.50206	0.00572365	0.148892	2.75284	2.46696	3.33978	2.41036
Tcerg1	0.651748	0.000827638	0.0544324	5.34394	5.56492	4.72633	5.31038
Ccdc112	1.52916	0.00748465	0.172057	0.502594	1.20688	1.11533	1.44973
Grpel2	2.32346	2.36032e-05	0.00961808	4.04353	5.12817	5.2598	5.37056
Mbd1	2.16819	0.000439737	0.0404174	4.98893	4.65679	6.10542	4.62293
Lipg	2.60363	2.64176e-05	0.00970587	2.56759	3.18964	3.94811	3.36467
Zbtb7c	0.566012	0.0250124	0.318217	1.60075	0.348353	0.779652	0.543026
Pstpip2	0.629032	0.0291281	0.342502	2.84984	2.42236	2.18104	2.05166
Zfp407	0.623457	0.0414206	0.407933	3.61158	3.19664	2.92995	2.84904
1810055G02Rik	3.27902	0.000222679	0.0280907	2.84577	4.29735	4.55903	4.78056
Chka	0.416015	0.000113428	0.0193917	5.55461	5.8224	4.28932	4.81352
Gstp1	0.629386	0.00516094	0.140043	10.4632	8.69979	9.79522	8.70762
Gstp2	0.62006	0.00373007	0.119127	10.4579	8.67531	9.7684	8.68314
Lbhd1	0.547867	0.00170975	0.0799085	5.41356	4.52046	4.54546	4.23777
Fads3	0.651128	0.00999232	0.199864	1.81811	2.1607	1.19913	2.48428
Keg1	0.640569	0.00043855	0.0404174	7.2118	5.24285	6.56923	4.75234
Tle4	0.633032	0.000468249	0.0419299	5.35272	4.73301	4.69307	4.74188
C730002L08Rik	1.51706	0.0438773	0.420046	0.467225	1.63697	1.06851	1.64769
Klf9	1.84897	5.55878e-06	0.00539248	8.70472	9.17799	9.59144	8.96267
Sgms1	1.54336	0.000638924	0.047831	3.9813	4.69183	4.60737	4.82559
Ifit3b	1.74318	0.000527702	0.0446762	1.0535	2.63422	1.85522	3.50756
Pde6c	1.59905	0.0449661	0.426262	0.381794	2.40385	1.05901	1.42468
Sorbs1	1.55475	0.000345404	0.035426	6.27613	6.43993	6.91281	6.91497
Frat2	1.5224	0.0260469	0.323945	1.74231	2.55669	2.34865	2.34913
Ankrd2	2.30207	3.06072e-05	0.0100377	0.196793	0.0272573	1.39973	0.57889
Loxl4	0.356604	0.000269875	0.0316055	2.27302	1.51706	0.785411	1.13293
Nolc1	0.618137	0.00210126	0.0886262	5.39067	5.32445	4.69667	5.12143
Elovl3	0.595932	0.00422089	0.12779	9.77852	6.70941	9.03174	4.90094
Pitx3	0.620286	0.00155364	0.0760462	3.48944	1.49174	2.80045	0.536027
Sufu	1.75879	0.00598362	0.151927	1.56173	1.56682	2.37631	2.15154
Cyp17a1	2.67347	0.000410259	0.0397985	2.93084	6.1452	4.34955	6.45783
Rbm20	1.54535	0.0245166	0.314101	1.10262	0.770179	1.73056	1.306
Ablim1	0.648262	0.00635394	0.156708	5.17766	4.69053	4.55231	5.09602
Slc18a2	1.54567	0.00152561	0.0754956	2.12718	2.2187	2.75541	2.29364
Dclre1c	1.56256	0.000668165	0.048555	3.16244	2.87796	3.80635	3.31189
Pfkfb3	2.25414	0.000147855	0.0224991	3.25113	4.3151	4.42371	4.41536
Il15ra	1.81184	5.40368e-05	0.0132034	3.94265	4.2417	4.80011	4.70344
C1ql3	0.655531	0.0404758	0.403925	3.76575	4.18647	3.15649	3.60827
Bmyc	1.85724	0.00464094	0.13274	2.67885	2.78359	3.57201	2.60612
Sh2d3c	1.54818	0.00346409	0.115216	2.40659	2.73241	3.03716	2.60805
Scai	0.611675	0.00161471	0.0771946	3.17368	2.02103	2.46451	2.05205
Nr4a2	1.86675	0.021872	0.291986	1.17144	0.997315	2.07196	2.1468
Upp2	3.94166	8.36561e-08	0.000973841	6.93729	7.0595	8.91609	7.94995
Sp5	1.80091	0.0181517	0.268663	1.24089	1.65433	2.08961	1.90365
Ttc30b	1.61914	0.0302035	0.346823	1.47232	1.55852	2.16754	1.93598
Zfp385b	1.83433	0.000124615	0.0202519	3.88502	4.19133	4.76028	3.84376
Itga4	1.96659	2.26269e-05	0.00961808	2.69617	3.75359	3.67187	4.22396
Clp1	0.585127	0.000973958	0.0580844	3.71255	3.11008	2.93937	2.92028
Cry2	1.92323	0.000319425	0.0338039	3.71551	3.49127	4.65904	3.74226
Lrrc4c	0.582629	0.049645	0.448345	1.76421	1.48222	0.984858	1.4011
Prr5l	0.66397	0.0378835	0.389578	2.7637	2.17132	2.17289	2.5007
Nusap1	1.66512	0.0424382	0.41168	1.04585	3.47943	1.78147	3.14428
Mga	1.73757	0.00453816	0.132043	5.38053	5.7984	6.17761	6.03268
Bcl2l11	2.03931	0.00211508	0.0890474	2.82293	4.50857	3.85101	4.85895
Zc3h6	1.5455	0.0440354	0.420658	1.38185	1.11264	2.00992	1.05761
Il1b	0.41295	0.00536274	0.143188	3.27256	2.6163	1.9966	3.76457
4930473A02Rik	0.654349	0.0257526	0.322351	1.15016	0.622079	0.538294	0.834371
Gpcpd1	2.44076	1.50048e-05	0.00852053	5.10795	5.15326	6.39528	5.95951
Bcl2l1	1.62955	2.66805e-05	0.00970587	4.48882	4.71711	5.1933	5.14504
Dnmt3b	0.367992	0.0048064	0.134015	2.58568	1.86867	1.14343	1.42678
Lbp	1.5022	0.000167035	0.0242921	5.9125	6.52981	6.49958	6.64559
Snhg11	2.20212	0.00469534	0.132893	4.34022	3.87437	5.47912	4.26837
Ppp1r16b	0.570902	0.0255554	0.320917	2.51946	2.00624	1.71078	1.8652
Sgk2	1.69181	0.000216016	0.0279776	6.60154	6.64332	7.36011	6.83434
Hnf4aos	1.50638	0.0216931	0.290765	2.6573	0.0867801	3.24839	0.0282752
Ncoa5	0.605679	0.000183601	0.0259827	4.29353	3.82761	3.57015	3.60478
Cebpb	2.75425	5.91417e-05	0.0138002	5.3683	6.48121	6.82996	6.63422
Pard6b	0.527503	0.000893851	0.0563552	3.33404	2.83064	2.41129	2.60259
Pck1	2.79771	0.000804623	0.0532194	10.347	11.132	11.8312	11.2365
Gm14327	1.7099	0.018594	0.271755	0.413699	0.586629	1.18761	0.338311
Chrna4	0.507998	0.0101381	0.201277	1.81763	0.536459	0.840527	0.0826051
Slc2a2	1.51511	0.00282522	0.104077	7.6801	7.66257	8.27952	7.67393
Hspa4l	1.53341	0.0091087	0.190131	3.70055	3.82518	4.31729	4.29282
Pcdh18	0.488823	0.000337205	0.0348925	1.2971	0.718283	0.264483	0.794431
Ccrn4l	2.0254	0.0206145	0.284506	3.89589	5.18735	4.91409	5.25702
Maml3	0.648741	0.00955916	0.194542	2.42068	2.25631	1.79639	2.40578
Foxo1	1.82554	0.00243846	0.0954155	5.41453	5.58592	6.28285	5.80387
Tm4sf4	1.56674	0.00233217	0.0929755	5.59429	6.2809	6.24206	6.98574
Med12l	0.638974	0.00993351	0.199029	2.0852	1.63013	1.43903	2.04135
Arhgef26	1.9959	0.000341247	0.0351545	4.71334	5.59813	5.71038	5.47193
4931440P22Rik	1.90918	0.0209298	0.286303	0.147673	0.768852	1.08063	1.06035
Smc4	1.55277	0.00331608	0.113038	4.52815	5.83466	5.163	5.72163
Fnip2	1.84137	0.0429678	0.414406	3.94441	4.71412	4.82519	4.78922
Asic5	2.18642	0.00642686	0.157601	1.55346	1.69448	2.68203	1.53883
D930015E06Rik	1.73749	0.0240174	0.310825	3.57554	3.27266	4.37254	3.64864
Rhbg	2.02043	0.00233982	0.0931208	3.99569	5.12575	5.01035	5.53622
Clk2	0.649757	0.00448954	0.131964	3.4613	3.38123	2.83927	3.14411
Il6ra	3.27673	0.000444164	0.040553	3.81175	4.72134	5.52401	5.10671
Slc27a3	0.520534	0.0121066	0.219801	1.20465	0.357121	0.262715	0.592992
Tuft1	0.665406	0.0419665	0.409089	2.77342	3.07126	2.18572	3.17986
Selenbp2	0.372142	0.04314	0.415551	9.62869	6.66183	8.20262	6.38976
Selenbp1	0.629105	0.0243022	0.311909	8.79756	7.16214	8.12893	6.93958
Arnt	0.609871	0.000817697	0.0539309	4.47929	4.15167	3.76587	3.96891
Gm10681	0.54009	0.0034208	0.114759	1.19218	0.0879044	0.303453	0
Nr1h5	0.597458	0.0142704	0.237147	2.3958	1.91765	1.65271	1.68916
Sort1	0.60432	0.0294116	0.343285	3.73159	2.69813	3.00497	3.36276
S1pr1	0.421501	4.12237e-05	0.011849	6.56031	5.22227	5.31391	4.66963
Vcam1	1.97992	0.0120427	0.219046	3.89272	5.65596	4.87816	6.23153
Arhgap29	0.629843	0.000439564	0.0404174	6.2538	5.69327	5.58687	5.55655
Gar1	0.594525	0.00186304	0.0829356	4.54443	5.10238	3.79424	4.59586
Cyp2u1	0.600182	0.0252854	0.319422	1.82094	1.27893	1.08441	0.862821
Cenpe	1.76908	0.0120091	0.219046	0.324013	3.45379	1.14701	3.2752
Ddit4l	0.568124	0.00079868	0.0532194	2.18835	2.24859	1.37262	2.25018
Adh6-ps1	0.348432	0.00202735	0.0869261	8.64671	6.51312	7.12566	6.11668
Gbp2	1.6138	0.0472789	0.437359	1.94192	3.58804	2.63238	3.66826
Syde2	1.51774	0.00107075	0.0617678	1.59982	0.930624	2.20174	1.30563
Adgrl2	0.665051	0.0122258	0.220822	5.18833	4.78943	4.59987	4.65095
Cyp7a1	0.331862	0.006138	0.153496	6.29046	6.46288	4.69912	6.49729
3110043O21Rik	1.5912	0.0132283	0.228642	3.6106	4.71156	4.28072	4.4431
B4galt1	0.533812	0.00166316	0.0783839	6.2558	5.87663	5.35021	5.99973
Fam214b	1.59206	0.00229455	0.091948	3.8198	3.92286	4.4907	4.20913
Gne	1.77423	0.000178564	0.0255051	6.36193	6.68146	7.18912	6.87275
Slc25a51	2.16448	0.00421167	0.127677	6.30759	6.35258	7.42161	6.93606
Acnat2	1.99228	0.00135297	0.0696771	4.68057	6.17275	5.67499	6.03712
Hdhd3	0.430894	9.9417e-05	0.018083	4.61897	4.01154	3.40437	3.42661
Rgs3	0.533997	0.0158204	0.251513	2.55524	2.08574	1.65015	2.2249
Col27a1	0.65497	0.00350719	0.115791	5.9339	3.81309	5.3234	3.4751
C630043F03Rik	0.663126	0.028496	0.33763	2.53023	2.77755	1.93759	2.22578
Lurap1l	1.54359	0.000999439	0.0586119	5.49869	5.73491	6.12498	5.78305
Acer2	2.49279	1.44787e-06	0.0019829	2.60122	3.77411	3.91898	4.08239
Ror1	0.550532	0.00119009	0.0655432	1.01648	0.288706	0.155381	0.384191
0610043K17Rik	1.65684	0.0137816	0.233017	1.24735	2.1081	1.97578	1.87463
C8b	0.644602	0.0232962	0.304538	9.22631	7.35117	8.59279	6.85002
Cyp4a14	3.62059	0.00408407	0.125608	7.74113	10.0995	9.59736	10.6585
Tctex1d4	1.65116	0.000799557	0.0532194	4.06798	5.68363	4.79146	5.23529
Plk3	1.68272	0.00247594	0.096235	4.62162	6.28736	5.37242	5.88761
Tmem125	0.596913	0.0024608	0.0959672	2.53922	3.20094	1.79481	2.91123
Mycl	3.67769	2.39605e-05	0.00961808	2.06173	3.12782	3.94053	3.33204
Sh3d21	1.73864	0.017041	0.261519	0.415789	1.17544	1.21375	1.56002
C77080	1.70135	0.000933908	0.0575218	4.37603	5.34598	5.14271	5.39028
Srsf4	1.79988	0.000432051	0.0404174	4.389	5.15069	5.2369	4.97294
Gm12992	1.79457	0.000720824	0.0511901	4.58438	5.34531	5.42802	5.20006
Il22ra1	1.96294	0.00287247	0.104788	1.3562	3.3032	2.32922	3.40317
Id3	0.421243	0.00662721	0.16039	7.77167	6.76376	6.52439	6.91225
E2f2	0.579423	0.00535001	0.143188	2.72977	1.95453	1.94245	2.41373
Tmem51os1	0.633477	0.00299656	0.106597	1.83772	2.01359	1.17908	1.76788
Tnfrsf1b	2.02902	0.00393668	0.123011	5.19339	6.01454	6.21417	6.26925
Mthfr	0.474508	0.00370985	0.118681	3.8082	3.17177	2.73271	2.56203
Slc25a33	1.85484	0.0109428	0.209515	3.84834	4.5618	4.73963	4.38058
Slc2a5	2.36869	0.00263554	0.100922	1.91167	2.67115	3.15576	2.63735
Klhl21	2.13558	0.000104504	0.0187159	5.094	5.53435	6.18863	5.37248
Plekhg5	1.56955	0.000300779	0.0327231	2.55706	2.75277	3.20742	2.71614
Ski	0.626534	1.1244e-06	0.00186988	5.43943	5.60329	4.76489	5.32891
Abcb1a	1.73117	0.00415781	0.126539	2.3645	4.12517	3.15625	4.24459
Sema3d	0.64993	0.000611277	0.047097	2.46926	2.13701	1.84762	2.13495
Fam126a	1.87103	0.0154407	0.247754	3.39371	3.58118	4.29754	4.02013
Spon2	0.636584	0.0218243	0.291851	3.2034	3.36238	2.55182	4.01045
Med28	0.66435	0.00298479	0.106419	7.00286	6.22043	6.41288	6.05833
Ppargc1a	2.33515	0.000462869	0.0417004	3.3897	4.84126	4.61321	5.02145
Wdr19	1.72926	0.0198282	0.279951	1.35776	1.50289	2.14792	1.82112
Atp10d	1.72322	0.0172834	0.262829	0.966642	1.54655	1.75174	1.70228
Nipal1	3.17641	0.00802387	0.177274	0.370239	3.75316	2.03764	4.00112
Rasl11b	0.561763	0.00771642	0.174591	3.12192	2.85366	2.28996	3.13591
Ugt2b38	0.570724	0.0215393	0.289536	4.36351	2.06258	3.55437	1.73722
Rassf6	0.66474	0.0334251	0.366385	3.0771	3.16714	2.48796	2.73031
Gm19619	2.71083	0.0218495	0.291986	0.670634	3.85324	2.10937	3.49219
Cxcl9	1.87271	0.024585	0.314499	3.36164	4.75319	4.26677	4.81606
Stbd1	1.6497	0.00375911	0.119314	4.92168	5.66405	5.64389	5.29783
Shroom3	0.550044	0.00889187	0.187859	3.55472	3.19243	2.69234	3.08185
Agpat9	2.47405	0.0016028	0.0768999	1.70922	4.56067	3.01609	4.55506
Ccdc18	1.97764	0.00326459	0.111831	0.47645	1.40867	1.46023	1.65383
Ulk1	2.30019	0.000256318	0.0306031	5.88535	6.60172	7.08711	6.6849
Myo1h	0.636219	0.0121738	0.220226	3.01144	2.90826	2.35904	3.21731
Kctd10	0.602308	0.00718619	0.168999	3.07485	2.98982	2.34342	3.24163
Mvk	0.649741	0.000192672	0.0265431	4.49277	4.4184	3.8707	3.84247
Oasl1	0.575753	0.0284891	0.33763	3.23061	3.58063	2.43414	3.96448
Srrm4os	1.62503	0.0197007	0.279045	1.16963	1.91256	1.8701	2.1824
Slc8b1	2.53985	0.000576875	0.046154	2.60033	3.2827	3.94508	3.70726
Pptc7	2.55333	0.0046377	0.13274	5.81722	6.24083	7.1696	6.72564
Ubc	0.383961	8.54322e-05	0.0164092	11.609	10.6077	10.228	10.0327
Slc15a4	2.35667	9.73691e-07	0.00186988	4.78728	5.50524	6.02403	5.48445
Glt1d1	2.10353	8.39375e-05	0.016348	3.8971	3.61631	4.96992	3.97711
Crcp	1.73356	0.00446856	0.131692	3.3799	3.74119	4.17364	3.67841
Zfp113	1.53122	0.0124246	0.222173	3.15187	3.36391	3.76655	3.42334
Zfp157	0.651482	0.00303332	0.107165	1.8137	1.69906	1.1955	1.40375
3110082I17Rik	0.589054	0.0293076	0.343057	2.18021	2.33388	1.41668	1.75179
Bri3	1.70897	1.30255e-05	0.00783768	7.18592	7.88126	7.95905	8.24749
Baiap2l1	1.88762	6.11603e-07	0.00186988	4.54329	5.23486	5.45986	5.37838
Cyp3a59	2.08648	0.00640856	0.157388	3.77946	3.71189	4.84053	3.21632
5930430L01Rik	1.91283	0.00819137	0.179072	1.98908	3.18606	2.92479	3.13108
Gm8615	1.70776	0.000876133	0.0561685	4.0826	3.73632	4.8547	4.05038
Brca2	1.90463	0.0120383	0.219046	3.19467	3.39014	4.12418	3.28774
N4bp2l1	3.20427	1.92246e-05	0.00890016	4.8616	4.95316	6.5416	5.25123
Pdk4	0.63912	0.0357293	0.380709	2.4988	3.35144	1.85296	4.34276
Cav1	2.26619	0.00277629	0.103255	1.58031	1.18553	2.76058	1.36866
Kcp	0.661951	0.000433301	0.0404174	2.13218	1.70784	1.53698	1.32317
Irf5	0.543562	0.00517489	0.140095	3.73307	3.78823	2.85359	3.79246
Nrf1	0.652293	0.0131811	0.228166	3.91904	3.57555	3.30263	3.4598
Lincpint	1.51253	0.0119697	0.218751	2.67461	3.12377	3.27158	2.59117
Podxl	0.498389	0.000217969	0.0279776	3.00069	2.51026	1.99603	2.58351
Trim24	1.89902	0.00107528	0.0617678	4.06707	6.10535	4.99233	5.72515
Tcaf2	0.621862	0.0362772	0.383487	1.41174	1.1547	0.726404	1.06132
Rn4.5s	1.66805	0.00509173	0.138993	7.84537	7.43029	8.58353	8.26428
Snx10	1.67157	0.0013225	0.0685755	3.84815	5.39533	4.58935	5.70563
Fam13a	2.679	0.00196947	0.0852682	3.87832	4.1619	5.30002	4.11206
Tmem150a	0.655928	0.000406036	0.0395537	8.47069	7.92105	7.8623	7.49677
Eva1a	1.70682	0.00028865	0.0321548	5.58243	5.90726	6.35374	5.62663
Nat8	0.568195	0.000271502	0.0316055	6.24317	5.83991	5.42763	5.37911
Chchd6	1.72919	0.00267832	0.101677	1.96764	2.60177	2.75774	2.63011
Chst13	1.54683	0.00119642	0.0655432	2.38286	2.3966	3.01217	2.37808
Klf15	1.72039	4.40286e-05	0.0122033	5.80712	5.81829	6.58986	5.53013
Bhlhe40	2.32429	0.00281067	0.10387	4.99259	5.70025	6.20938	5.69717
Srgap3	0.501967	0.017449	0.264256	3.40394	0.825185	2.40961	0.973714
Gm10319	0.543975	0.000607618	0.047097	4.91486	3.68686	4.03647	2.80185
Cd163	2.02144	0.0015211	0.0754956	3.88441	4.75129	4.89979	4.74622
Gpr162	0.631385	0.0450466	0.426307	1.02565	0.163179	0.362241	0.281079
Cd4	0.600096	0.016683	0.258923	1.75515	1.20834	1.01841	0.634693
Ccnd2	0.588184	5.54351e-05	0.0133056	5.48537	5.17591	4.71971	5.19958
Clec9a	1.66733	0.0401213	0.402012	1.34542	2.49725	2.08296	2.51062
Rerg	1.63294	0.0402167	0.402473	0.741171	1.40092	1.44865	1.45066
Slco1a6	0.604621	0.0131704	0.22815	1.1593	0.455643	0.433401	0.251952
Slco1a5	0.584017	6.60848e-06	0.00569847	3.10712	2.28853	2.3312	1.73765
Mettl20	1.6253	0.0326679	0.362446	3.81705	3.87486	4.51776	4.09019
D7Ertd143e	2.10736	0.0263152	0.325531	2.47303	2.78928	3.54846	3.16919
Nlrp12	1.67609	0.0219405	0.292646	5.38507	5.62885	6.13017	6.11102
Prpf31	0.634899	0.00225637	0.0918406	2.96436	3.00161	2.30896	2.54248
Lair1	1.60823	0.00729311	0.169968	2.23982	3.44439	2.9253	3.9865
Leng9	1.59071	0.029097	0.342486	0.922483	1.585	1.59215	1.15957
Suv420h2	0.588486	0.00159632	0.0768999	2.28678	1.98703	1.52186	1.70051
Cblc	1.52678	0.000332214	0.0347285	2.75537	3.01584	3.36586	3.48423
Irgq	0.499436	0.00139138	0.0708841	4.19323	3.52386	3.1916	3.13985
Erf	1.77302	0.000406008	0.0395537	4.04831	4.57406	4.87452	4.40177
Cyp2b10	4.36631	0.00661353	0.16039	1.88715	0.700006	4.01356	1.04494
Cyp2a5	2.50272	0.00301379	0.106839	7.23776	8.10882	8.56125	8.7051
Cyp2a22	2.04307	0.00413244	0.12622	2.36175	4.78723	3.39249	5.21379
Zfp36	1.80949	0.000118962	0.019843	4.39291	4.81349	5.24849	4.88602
Zfp790	0.666168	0.0488409	0.444569	3.52358	3.37491	2.93754	2.93064
Zfp420	0.54369	0.000571999	0.0460358	2.71323	2.14255	1.83409	2.2404
Wdr62	1.64517	0.0255389	0.320883	0.653812	1.20134	1.37205	1.17435
Plekhf1	2.12665	7.30928e-05	0.0154704	2.85013	3.73136	3.93872	3.22533
E2f8	0.456546	0.0280108	0.335646	3.9298	3.67107	2.79863	4.04389
Nav2	0.568325	0.00085945	0.0555825	5.40064	5.13119	4.58543	4.72734
Klf13	2.55885	2.97107e-07	0.00142931	6.16237	6.68135	7.51786	6.90343
E030018B13Rik	1.71922	0.017803	0.266711	0.433331	1.19658	1.21509	0.890546
Blm	2.46386	5.94541e-05	0.0138002	1.13429	1.92188	2.43521	1.71575
Cpeb1	1.84501	0.00934165	0.192741	2.36797	3.73908	3.2516	4.20625
Ddias	1.99132	0.00286509	0.104788	0.151098	1.12063	1.14483	0.841583
Tsku	1.51734	0.000200085	0.0274022	3.85649	5.30939	4.45803	5.29116
Arhgef17	0.606695	0.000436674	0.0404174	2.40677	2.12876	1.68581	2.61874
P2ry2	1.57031	0.0262434	0.325447	3.13164	2.89161	3.7827	3.365
Wee1	2.4622	0.0292587	0.342913	1.66697	2.59969	2.96692	3.21039
2610020H08Rik	1.62097	0.0312848	0.353236	1.39807	1.46747	2.09492	1.58051
Sbk1	2.67491	1.94777e-05	0.00890016	3.0827	3.89362	4.50219	4.39901
Cd19	0.585974	0.0056518	0.147683	1.06785	0.976997	0.296753	0.588283
Bag3	0.513796	0.00217715	0.0898516	5.93854	5.40772	4.97781	5.16576
Fgfr2	0.659594	0.000933745	0.0575218	4.93732	4.91735	4.33697	4.8435
9430038I01Rik	2.00736	8.01676e-05	0.0159959	3.33646	3.70972	4.34175	3.54199
Bnip3	1.53167	0.000328619	0.0346195	6.71633	5.96585	7.33144	6.44622
C330022C24Rik	1.68465	0.00138792	0.070863	3.68513	3.67327	4.43758	4.19511
B230206H07Rik	0.522684	0.0179037	0.267302	2.30994	1.84665	1.37395	1.46212
Lsp1	1.61428	0.0281067	0.335752	1.60173	3.64663	2.29262	3.54357
Ccnd1	0.513999	0.000219908	0.0279776	5.6399	8.45727	4.67974	8.19101
Cln8	1.87278	0.000597149	0.0468109	4.97195	6.61341	5.87713	6.34266
Nek3	1.923	0.00195523	0.0852466	0.66721	1.93705	1.61057	1.5034
1810011O10Rik	1.70745	0.0393029	0.397675	3.92004	4.16395	4.69189	3.75234
Mfhas1	0.64699	0.000115978	0.0195667	5.8681	5.03823	5.23991	5.26086
Stox2	0.614249	0.00829628	0.180349	2.24848	1.73761	1.54538	1.85294
Hmgb2	1.64185	0.000573421	0.0460358	1.68212	2.74548	2.39744	2.95983
Palld	0.567266	4.62483e-06	0.00468153	7.61842	6.74678	6.80052	6.71039
Sh2d4a	1.90983	0.00616723	0.153896	2.0858	3.0223	3.01924	3.34226
Gdf15	3.37134	0.00306617	0.107998	3.55232	6.60374	5.30564	5.92558
Mast3	2.54745	0.000522754	0.0445815	2.43403	2.45441	3.78308	2.81659
Arrdc2	1.85181	0.00439815	0.130609	2.32453	2.29135	3.21347	2.47816
Cib3	0.402355	0.00287808	0.104788	2.86046	2.69704	1.547	4.03536
Tmem38a	0.655765	0.030644	0.349048	1.62081	0.932248	1.01206	1.19094
Dnajb1	0.504069	0.00293355	0.106219	5.7251	5.13164	4.7368	5.03058
Junb	3.50289	5.16851e-05	0.0132034	4.15754	5.49514	5.96608	5.78778
Neto2	1.7836	0.000275333	0.0318569	1.24462	0.77966	2.07941	0.832157
Katnb1	0.465418	0.000975474	0.0580844	5.05444	4.1253	3.95104	4.30365
Kifc3	0.449878	0.000629022	0.047831	5.59509	4.5734	4.44269	4.89107
Pdp2	2.07404	0.000651843	0.0482968	5.02794	4.83692	6.08039	5.40095
Lncbate1	1.66317	0.0214438	0.289255	1.52251	0.772274	2.25644	1.38237
Map1lc3b	1.56129	0.00349108	0.115791	6.71929	7.13851	7.36203	7.632
Cdt1	1.74411	0.0197996	0.279787	1.46233	2.86747	2.26482	2.7827
Spata2l	2.59687	0.000803987	0.0532194	3.11798	3.03388	4.49476	3.12726
BC021891	1.64096	0.0029592	0.106262	2.21466	2.37471	2.9292	2.33824
Nrp1	0.609477	0.00717981	0.168999	7.19188	7.11787	6.47753	6.99114
Ccdc159	0.64136	0.0168476	0.26011	1.21941	0.526974	0.578619	0.750968
Zfp653	0.628491	0.0243226	0.312	2.13726	2.13565	1.46723	1.95307
1810064F22Rik	0.38872	0.0046106	0.13236	2.42284	1.79492	1.05965	1.87536
Oaf	1.62553	0.000305322	0.0329018	8.02536	7.67684	8.72628	8.16507
Slc37a4	2.10349	8.2088e-07	0.00186988	6.00428	6.6754	7.07706	6.61341
Amica1	2.72458	0.000707207	0.0508185	1.35739	3.39358	2.80343	3.20355
Gm10684	2.43506	0.00053105	0.0447262	0.849905	2.7343	2.13386	2.5603
Apoa4	2.13216	0.0136975	0.232778	6.26449	9.58487	7.35681	10.1293
Nnmt	1.52679	0.0200716	0.281312	6.38536	6.11274	6.99586	6.64327
Zbtb16	7.79172	2.2051e-06	0.00270206	2.75696	4.6171	5.71891	4.85628
Hykk	1.96108	1.25255e-06	0.00194412	5.58153	5.69424	6.55318	6.10837
Aph1b	0.616407	0.00295932	0.106262	2.11173	2.51482	1.41368	2.07517
9530091C08Rik	1.51625	0.00228162	0.091948	2.16614	2.05788	2.76664	2.28836
Onecut1	0.186031	0.0228189	0.299813	5.94617	4.06946	3.51978	4.35366
Fam214a	2.74836	1.05095e-05	0.00759155	5.44582	5.28711	6.90439	5.42559
Gm10639	1.96063	0.0200405	0.281312	1.95857	2.49587	2.92988	2.50697
Gsta2	2.00905	0.0340804	0.369911	5.588	5.06186	6.59451	5.16056
Hmgn3	0.648819	0.00313286	0.109492	1.60292	1.29731	0.978803	1.6001
Adamts7	0.433505	0.00468259	0.132893	3.26064	2.68434	2.05476	2.27139
Plscr2	1.52249	0.00574365	0.149245	4.18667	4.89977	4.7931	4.96434
Paqr9	0.581411	0.000185354	0.0259965	8.42386	7.65622	7.64149	7.27314
Spsb4	0.660661	0.00553554	0.14579	2.5754	0.530819	1.97738	0.97814
Rbp1	0.602479	0.00174996	0.0803315	4.44733	5.16207	3.71632	5.15734
Cish	0.306796	0.0323814	0.360521	5.28689	4.81026	3.58225	5.10964
Csrnp1	2.25501	0.00451745	0.131964	2.62617	2.95183	3.7993	3.2135
Sec22c	1.72667	0.00175279	0.0803315	3.18014	3.43627	3.96813	3.78556
Cxcr6	1.50886	0.0275336	0.333299	0.406829	0.571783	1.00028	0.865121
2010315B03Rik	1.60393	0.000799443	0.0532194	2.88234	2.63068	3.56395	2.47195
Usp27x	1.55798	0.0423054	0.410824	0.565965	0.680107	1.20564	0.833798
Lonrf3	0.565226	0.00227553	0.091948	4.14565	3.6823	3.32255	3.10983
Dcaf12l1	1.52197	0.0409122	0.405644	2.62316	2.76481	3.2291	2.62979
Mospd1	1.50335	0.0312035	0.353003	1.9319	2.85055	2.52008	2.81468
Pcdh11x	1.74506	0.00029423	0.0323126	0.303803	0.682704	1.10708	0.888481
Tceal8	2.89476	0.0129483	0.226022	2.89934	4.75441	4.43279	4.99062
Pfkfb1	1.57351	0.00194639	0.0850218	4.73188	5.30095	5.38587	5.45459
Acot9	1.54251	0.0333885	0.366207	0.490276	1.79518	1.11556	2.12633
Yy2	0.5524	0.0264843	0.325921	1.48357	1.56852	0.627352	1.25594
Erdr1	2.22988	0.00288261	0.104788	1.9524	3.27911	3.10937	3.52386

## Sheet: Sup.Fig.4F ND_KOvsWT GO_Up
Category	Term	Count	%	PValue	Genes	List Total	Pop Hits	Pop Total	Fold Enrichment	Bonferroni	Benjamini	FDR
UP_SEQ_FEATURE	COMPBIAS:Polar residues	129	41.0828	1.42217e-07	DCLRE1C, FAM13A, PCDH11X, CCNF, JADE2, PRDM1, SYDE2, ZFP36, BAIAP2L1, LURAP1L, TBC1D30, TRIM24, NUSAP1, JUNB, GTSE1, TBC1D10A, TNS2, MAP3K5, IL15RA, CYS1, MYCL, TOM1L2, SNHG11, ERF, ULK1, SRSF4, FKBP5, PFKFB2, BLM, PFKFB3, ARHGEF26, HSPA4L, WDR62, FOXO1, ZFP36L2, FAM124A, BCL2L11, MAP2, MICAL1, PPARGC1A, IVNS1ABP, DDIAS, CAV1, FBXO34, NR1D2, ACER2, CPEB1, LRCH1, BHLHE40, MAFF, CREBRF, SP5, TAB1, …	287	6697	22127	1.48508	0.000134671	0.00013468	0.00013468
GOTERM_MF_DIRECT	GO:0003700~transcription factor activity, sequence-specific DNA binding	27	8.59873	5.68564e-07	CSRNP1, CEBPB, CEBPD, CEBPE, BMYC, PRDM1, FOXO1, PLAGL1, JUNB, 2010315B03RIK, KLF11, MGA, ZBTB16, NR1D2, NR1D1, GRHL1, KLF15, NR4A2, MYCL, RFX4, MAFG, KLF9, MAFF, CREBRF, ERF, PPARA, JDP2	256	632	18724	3.12468	0.000307546	0.000307593	0.000299633
GOTERM_BP_DIRECT	GO:0000122~negative regulation of transcription from RNA polymerase II promoter	35	11.1465	1.03973e-06	CEBPB, BTG2, HMGB2, MOSPD1, BMYC, PRDM1, ZFP729B, IRF2BPL, FLCN, ZFP36, SUFU, ANKRD2, FNIP1, FNIP2, ZFP386, KLF11, PLK3, PRRX1, IFI205, CAV1, ZBTB16, NR1D2, NR1D1, SORBS3, NR4A2, PER1, CRY2, BHLHE40, CREBRF, ID4, ERF, SP5, PPARA, LPIN1, JDP2	266	1047	20199	2.53846	0.00191958	0.00192143	0.00190687
GOTERM_CC_DIRECT	GO:0005737~cytoplasm	136	43.3121	1.15159e-06	CCNF, PRDM1, SMC4, RGS4, ZFP36, BAIAP2L1, HYKK, FRAT2, TRIM24, NUSAP1, SLC16A7, PIM3, NEK3, GTSE1, TNS2, MAP3K5, MYLIP, PRKCH, ARRDC2, IPMK, YOD1, CYS1, INPP4A, GEMIN6, ULK1, SRSF4, GNE, FKBP5, BLM, NNMT, BRI3, HSPA4L, GSTT3, GSKIP, WDR62, FOXO1, ZFP36L2, BCL2L11, MAP2, MICAL1, SMYD4, PCK1, IVNS1ABP, PLK3, CCDC18, DDIAS, KLHL21, NR1D2, KLHL24, NR1D1, SERPINA3G, NR4A2, CPEB1, LRCH1, BHLHE40, ID4, …	279	7339	21157	1.40524	0.000353475	0.000353537	0.000353537
UP_KW_PTM	KW-0597~Phosphoprotein	152	48.4076	3.86777e-06	DCLRE1C, FAM13A, CCNF, CBLC, JADE2, SMC4, SLC8A1, RGS4, ZFP36, BAIAP2L1, EVA1A, CHCHD6, TBC1D30, TRIM24, NUSAP1, PIM3, NEK3, JUNB, GTSE1, TBC1D10A, TNS2, MAP3K5, IL15RA, PRKCH, GIN1, IL1R1, IPMK, ACYP2, CYS1, INPP4A, TOM1L2, ERF, GEMIN6, ULK1, SRSF4, GNE, FKBP5, PFKFB2, PFKFB1, BLM, HSPA4L, WDR62, FOXO1, ZFP36L2, FUT8, BCL2L11, MAP2, MICAL1, PCK1, PPARGC1A, SLC15A4, SLC19A1, IVNS1ABP, CDT1, PLK3,…	201	7834	12982	1.25316	6.96176e-05	7.34877e-05	7.34877e-05
UP_KW_CELLULAR_COMPONENT	KW-0963~Cytoplasm	105	33.4395	5.77345e-06	CCNF, PRDM1, SMC4, ZFP36, BAIAP2L1, HYKK, TRIM24, NUSAP1, SLC16A7, PIM3, NEK3, GTSE1, TNS2, MAP3K5, MYLIP, PRKCH, YOD1, CYS1, INPP4A, GEMIN6, ULK1, GNE, FKBP5, NNMT, BRI3, HSPA4L, GSTT3, GSKIP, WDR62, FOXO1, ZFP36L2, MAP2, MICAL1, SMYD4, PCK1, IVNS1ABP, PLK3, CCDC18, DDIAS, KLHL21, NR1D2, KLHL24, NR1D1, SERPINA3G, NR4A2, CPEB1, LRCH1, BHLHE40, BCL2L1, CALCOCO1, PLEKHF1, SH2D4A, MAST3, HMGB2, CELF…	247	5345	18403	1.46364	0.000213595	0.000213617	0.000213617
UP_SEQ_FEATURE	DOMAIN:bZIP	8	2.54777	5.89965e-06	CEBPB, CEBPD, CEBPE, MAFG, MAFF, CREBRF, JUNB, JDP2	287	54	22127	11.4219	0.0055714	0.00268977	0.00268977
GOTERM_MF_DIRECT	GO:0001228~transcriptional activator activity, RNA polymerase II transcription regulatory region sequence-specific binding	23	7.32484	6.68447e-06	KLF10, CSRNP1, CEBPB, KLF13, CEBPD, PRRX1, CEBPE, MGA, BMYC, GRHL1, KLF15, FOXO1, NR4A2, PLSCR2, RFX4, PLAGL1, MAFG, MAFF, KLF9, CREBRF, PPARA, ZFP113, JUNB	256	549	18724	3.06418	0.00360978	0.00180815	0.00176136
UP_SEQ_FEATURE	REGION:Basic motif	8	2.54777	8.52093e-06	CEBPB, CEBPD, CEBPE, MAFG, MAFF, CREBRF, JUNB, JDP2	287	57	22127	10.8207	0.00803689	0.00268977	0.00268977
INTERPRO	IPR046347:bZIP_sf	8	2.54777	8.60331e-06	CEBPB, CEBPD, CEBPE, MAFG, MAFF, CREBRF, JUNB, JDP2	287	57	22094	10.8046	0.00708972	0.00355747	0.00353166

[truncated: 6 more sheets: Sup.Fig.4F ND_KOvsWT GO_Down, Sup.Fig.4F MCD-KOvsMCD-WT Genes, Sup.Fig4F MCD_KOvsWT GO_Up, Sup.Fig4F MCD_KOvsWT GO_Down, Sup.Fig.5A Genes, Sup.Fig.5A GO]
